# Supplementary material for: (N 4-n-Butyl­pyridine-4-carbothio­amide-κN 4)chloridobis(dimethyl­glyoximato-κ2 N,N′)cobalt(III) hemihydrate
Source: Acta Crystallogr Sect E Struct Rep Online. 2009 Jun 20;65(Pt 7):m795–6. doi: 10.1107/S1600536809022661 (PMC2969215; doi:10.1107/S1600536809022661)
Supplement: Supplementary file 1 [file e-65-0m795-sup1.cif]

##############################################################################
###                                                                        ###
###        Electronic paper (Acta Crystallographica Section E)             ###
###                                                                        ###
##############################################################################
#                                                                            #
# This CIF contains the data in a paper accepted for publication in Acta     #
# Crystallographica Section E. It conforms to the requirements of Notes      #
# for Authors for Section E, and has been peer reviewed under the auspices   #
# of the IUCr Commission on Journals.                                        #
#                                                                            #
# Full details of the Crystallographic Information File format               #
# are given in the paper "The Crystallographic Information File (CIF):       #
# a New Standard Archive File for Crystallography" by S. R. Hall, F. H.      #
# Allen and I. D. Brown [Acta Cryst. (1991), A47, 655-685].                  #
#                                                                            #
# The current version of the core CIF dictionary is obtainable from          #
# ftp://ftp.iucr.org/pub/cif_core.dic. The current version number is 2.4.    #
#                                                                            #
# Software is freely available for graphical display of the structure(s) in  #
# this CIF.  For information consult the CIF home page http://www.iucr.org/  #
# cif/home.html                                                              #
#                                                                            #
# This file may be used for bona fide research purposes within the           #
# scientific community so long as proper attribution is given to the journal # 
# article from which it was obtained.                                        #
#                                                                            #
##############################################################################
                                             
data_global
_audit_creation_method     SHELXL-97
_journal_date_recd_electronic     2009-04-29
_journal_date_accepted     2009-06-12
_journal_name_full     'Acta Crystallographica, Section E'
_journal_year     2009
_journal_volume     65
_journal_issue      7
_journal_page_first     m795
_journal_page_last     m796
_journal_paper_category     QM
_journal_coeditor_code     LH2818
_publ_contact_author_name     'A.Dayalan'
_publ_contact_author_address
;
  Loyola College (Autonomous)
       Chennai- 600 034
       Tamil Nadu
       India
;
_publ_contact_author_email     'revloy@gmail.com'
_publ_contact_author_phone     '044 091 2374 0590'
_publ_section_title
;\
(<i>N</i>^4^-<i>n</i>-Butylpyridine-4-carbothioamide-\k<i>N</i>^4^)\
chloridobis(dimethylglyoximato-\k^2^<i>N</i>,<i>N</i>')cobalt(III)
hemihydrate
;
loop_
    _publ_author_name
    _publ_author_address
    'Revathi, C.'
;    Loyola College (Autonomous)
  Chennai 600 034
  Tamil Nadu
  India
;
    'Dayalan, A.'
;
    Loyola College (Autonomous)
       Chennai 600 034
       Tamil Nadu
       India
;
    'SethuSankar, K. '
;
 RKM Vivekananda College (Autonomous)
  Chennai 600 004
  Tamil Nadu
  India
;
data_I
_audit_creation_method     SHELXL-97
_chemical_name_systematic
;
(<i>N</i>^4^-<i>n</i>-Butylpyridine-4-carbothioamide-
\k<i>N</i>^4^)chloridobis(dimethylglyoximato-\k^2^<i>N</i>,<i>N</i>')cobalt(III)
hemihydrate
;
_chemical_name_common     ?
_chemical_formula_moiety     'C18 H27 Cl Co N6 O4 S, 0.5(H2 O)'
_chemical_formula_sum     'C18 H28 Cl Co N6 O4.50 S'
_chemical_formula_iupac     '[Co (C4 H7 N2 O2)2 Cl (C10 H14 N2 S)], 0.5H2 O'
_chemical_formula_weight     526.90
_chemical_melting_point     ?
_symmetry_cell_setting     monoclinic
_symmetry_space_group_name_H-M     'P 21/n'
_symmetry_space_group_name_Hall     '-P 2yn'
loop_
    _symmetry_equiv_pos_as_xyz
    'x, y, z'
    '-x+1/2, y+1/2, -z+1/2'
    '-x, -y, -z'
    'x-1/2, -y-1/2, z-1/2'
_cell_length_a     11.1976(5)
_cell_length_b     14.7889(7)
_cell_length_c     28.8482(14)
_cell_angle_alpha     90.00
_cell_angle_beta     95.748(2)
_cell_angle_gamma     90.00
_cell_volume     4753.2(4)
_cell_formula_units_Z     8
_cell_measurement_reflns_used     5420
_cell_measurement_theta_min     2.5
_cell_measurement_theta_max     26.0
_cell_measurement_temperature     293(2)
_exptl_crystal_description     needle
_exptl_crystal_colour     brown
_exptl_crystal_size_max     0.3
_exptl_crystal_size_mid     0.2
_exptl_crystal_size_min     0.2
_exptl_crystal_density_diffrn     1.473
_exptl_crystal_density_meas     ?
_exptl_crystal_density_method     'not measured'
_exptl_crystal_F_000     2192
_exptl_absorpt_coefficient_mu     0.961
_exptl_absorpt_correction_type     multi-scan
_exptl_absorpt_process_details     '(SADABS; Bruker, 2004)'
_exptl_absorpt_correction_T_min     0.7421
_exptl_absorpt_correction_T_max     0.8534
_exptl_special_details
;
;
_diffrn_ambient_temperature     293(2)
_diffrn_radiation_type     MoK\a
_diffrn_radiation_wavelength     0.71073
_diffrn_radiation_source     'fine-focus sealed tube'
_diffrn_radiation_monochromator     graphite
_diffrn_measurement_device_type     'Bruker Kappa-APEX2'
_diffrn_measurement_method     '\w and \f'
_diffrn_detector_area_resol_mean     0
_diffrn_reflns_number     50767
_diffrn_reflns_av_R_equivalents     0.0437
_diffrn_reflns_av_sigmaI/netI     0.0379
_diffrn_reflns_theta_min     1.42
_diffrn_reflns_theta_max     26.94
_diffrn_reflns_theta_full     25.00
_diffrn_measured_fraction_theta_max     0.996
_diffrn_measured_fraction_theta_full     1.000
_diffrn_reflns_limit_h_min     -14
_diffrn_reflns_limit_h_max     10
_diffrn_reflns_limit_k_min     -18
_diffrn_reflns_limit_k_max     18
_diffrn_reflns_limit_l_min     -36
_diffrn_reflns_limit_l_max     36
_diffrn_standards_number     0
_diffrn_standards_interval_count     0
_diffrn_standards_interval_time     0
_diffrn_standards_decay_%     0
_refine_special_details
;
Refinement of <i>F</i>^2^ against ALL reflections. The weighted <i>R</i>-factor
<i>wR</i> and goodness of fit <i>S</i> are based on <i>F</i>^2^, conventional
<i>R</i>-factors <i>R</i> are based on <i>F</i>, with <i>F</i> set to zero for
negative <i>F</i>^2^. The threshold expression of <i>F</i>^2^ >
\s(<i>F</i>^2^) is used only for calculating <i>R</i>-factors(gt) <i>etc</i>.
and is not relevant to the choice of reflections for refinement.
<i>R</i>-factors based on <i>F</i>^2^ are statistically about twice as large
as those based on <i>F</i>, and <i>R</i>- factors based on ALL data will be
even larger.
;
_reflns_number_total     10297
_reflns_number_gt     7510
_reflns_threshold_expression     I>2\s(I)
_refine_ls_structure_factor_coef     Fsqd
_refine_ls_matrix_type     full
_refine_ls_R_factor_all     0.0806
_refine_ls_R_factor_gt     0.0529
_refine_ls_wR_factor_gt     0.1419
_refine_ls_wR_factor_ref     0.1676
_refine_ls_goodness_of_fit_ref     1.057
_refine_ls_restrained_S_all     1.057
_refine_ls_number_reflns     10297
_refine_ls_number_parameters     606
_refine_ls_number_restraints     1
_refine_ls_hydrogen_treatment     mixed
_refine_ls_weighting_scheme     calc
_refine_ls_weighting_details
         'calc w=1/[\s^2^(Fo^2^)+(0.0927P)^2^+3.9112P] where P=(Fo^2^+2Fc^2^)/3'
_atom_sites_solution_hydrogens     geom
_atom_sites_solution_primary     direct
_atom_sites_solution_secondary     difmap
_refine_ls_shift/su_max     0.009
_refine_ls_shift/su_mean     0.000
_refine_diff_density_max     0.955
_refine_diff_density_min     -0.823
_refine_ls_extinction_method     'SHELXL97 (Sheldrick, 2008)'
_refine_ls_extinction_coef     0.0023(3)
_refine_ls_extinction_expression
                                  'Fc^*^=kFc[1+0.001xFc^2^\l^3^/sin(2\q)]^-1/4^'
loop_
    _atom_type_symbol
    _atom_type_description
    _atom_type_scat_dispersion_real
    _atom_type_scat_dispersion_imag
    _atom_type_scat_source
    'C' 'C' 0.0033 0.0016
                         'International Tables Vol C Tables 4.2.6.8 and 6.1.1.4'
    'H' 'H' 0.0000 0.0000
                         'International Tables Vol C Tables 4.2.6.8 and 6.1.1.4'
    'N' 'N' 0.0061 0.0033
                         'International Tables Vol C Tables 4.2.6.8 and 6.1.1.4'
    'O' 'O' 0.0106 0.0060
                         'International Tables Vol C Tables 4.2.6.8 and 6.1.1.4'
    'S' 'S' 0.1246 0.1234
                         'International Tables Vol C Tables 4.2.6.8 and 6.1.1.4'
    'Cl' 'Cl' 0.1484 0.1585
                         'International Tables Vol C Tables 4.2.6.8 and 6.1.1.4'
    'Co' 'Co' 0.3494 0.9721
                         'International Tables Vol C Tables 4.2.6.8 and 6.1.1.4'
_computing_data_collection     'APEX2 (Bruker, 2004)'
_computing_cell_refinement     'APEX2 and SAINT (Bruker, 2004)'
_computing_data_reduction     'SAINT (Bruker, 2004)'
_computing_structure_solution     'SIR92 (Altornare et al., 1993)'
_computing_structure_refinement     'SHELXL97 (Sheldrick, 2008)'
_computing_molecular_graphics     'PLATON (Spek, 2009)'
_computing_publication_material     'SHELXL97 (Sheldrick, 2008)'
loop_
    _atom_site_type_symbol
    _atom_site_label
    _atom_site_fract_x
    _atom_site_fract_y
    _atom_site_fract_z
    _atom_site_U_iso_or_equiv
    _atom_site_adp_type
    _atom_site_calc_flag
    _atom_site_refinement_flags
    _atom_site_occupancy
    _atom_site_disorder_assembly
    _atom_site_disorder_group
    C C1 0.6540(3) 0.4012(2) 0.14607(12) 0.0391(8) Uani d . 1 . .
    C C2 0.5817(3) 0.3183(3) 0.13929(13) 0.0395(8) Uani d . 1 . .
    C C3 0.7787(4) 0.2495(3) -0.01437(14) 0.0480(9) Uani d . 1 . .
    C C4 0.8518(3) 0.3305(3) -0.00758(13) 0.0432(9) Uani d . 1 . .
    C C5 0.6493(4) 0.4620(3) 0.18669(13) 0.0548(11) Uani d . 1 . .
    H H5A 0.6895 0.5177 0.1811 0.082 Uiso calc R 1 . .
    H H5B 0.6884 0.4335 0.2140 0.082 Uiso calc R 1 . .
    H H5C 0.5671 0.4742 0.1913 0.082 Uiso calc R 1 . .
    C C6 0.4897(4) 0.2917(3) 0.17091(16) 0.0579(12) Uani d . 1 . .
    H H6A 0.4253 0.3348 0.1682 0.087 Uiso calc R 1 . .
    H H6B 0.5259 0.2903 0.2025 0.087 Uiso calc R 1 . .
    H H6C 0.4587 0.2329 0.1623 0.087 Uiso calc R 1 . .
    C C7 0.7738(6) 0.1895(4) -0.05624(19) 0.091(2) Uani d . 1 . .
    H H7A 0.7375 0.1328 -0.0494 0.137 Uiso calc R 1 . .
    H H7B 0.8537 0.1790 -0.0644 0.137 Uiso calc R 1 . .
    H H7C 0.7270 0.2180 -0.0818 0.137 Uiso calc R 1 . .
    C C8 0.9383(4) 0.3614(3) -0.04059(15) 0.0570(11) Uani d . 1 . .
    H H8A 0.9657 0.4213 -0.0323 0.085 Uiso calc R 1 . .
    H H8B 0.8991 0.3618 -0.0717 0.085 Uiso calc R 1 . .
    H H8C 1.0056 0.3209 -0.0389 0.085 Uiso calc R 1 . .
    C C9 0.8419(4) 0.1681(3) 0.10754(17) 0.0542(11) Uani d . 1 . .
    H H9 0.7787 0.1375 0.0911 0.065 Uiso calc R 1 . .
    C C10 0.9260(4) 0.1193(3) 0.13510(17) 0.0587(12) Uani d . 1 . .
    H H10 0.9197 0.0567 0.1368 0.070 Uiso calc R 1 . .
    C C11 1.0198(4) 0.1636(3) 0.16024(14) 0.0486(10) Uani d . 1 . .
    C C12 1.0274(4) 0.2554(3) 0.15450(16) 0.0536(10) Uani d . 1 . .
    H H12 1.0911 0.2873 0.1698 0.064 Uiso calc R 1 . .
    C C13 0.9412(4) 0.3003(3) 0.12621(14) 0.0458(9) Uani d . 1 . .
    H H13 0.9481 0.3626 0.1227 0.055 Uiso calc R 1 . .
    C C14 1.1118(4) 0.1146(4) 0.19326(17) 0.0641(12) Uani d . 1 . .
    C C15 1.1459(6) -0.0284(5) 0.2383(2) 0.0906(19) Uani d . 1 . .
    H H15A 1.1778 0.0094 0.2641 0.109 Uiso calc R 1 . .
    H H15B 1.0891 -0.0699 0.2501 0.109 Uiso calc R 1 . .
    C C16 1.2409(7) -0.0793(5) 0.2233(2) 0.113(3) Uani d . 1 . .
    H H16A 1.2700 -0.1194 0.2485 0.136 Uiso calc R 1 . .
    H H16B 1.3056 -0.0376 0.2186 0.136 Uiso calc R 1 . .
    C C17 1.2186(6) -0.1359(5) 0.1797(2) 0.0895(18) Uani d . 1 . .
    H H17A 1.1807 -0.0978 0.1551 0.107 Uiso calc R 1 . .
    H H17B 1.2957 -0.1545 0.1704 0.107 Uiso calc R 1 . .
    C C18 1.1436(6) -0.2176(5) 0.1829(3) 0.107(2) Uani d . 1 . .
    H H18A 1.1685 -0.2491 0.2114 0.161 Uiso calc R 1 . .
    H H18B 1.1528 -0.2564 0.1569 0.161 Uiso calc R 1 . .
    H H18C 1.0610 -0.2002 0.1827 0.161 Uiso calc R 1 . .
    C C19 0.8873(4) 0.4019(3) 0.40245(15) 0.0548(11) Uani d . 1 . .
    C C20 0.9481(4) 0.4264(3) 0.36220(16) 0.0510(10) Uani d . 1 . .
    C C21 0.7077(4) 0.1755(3) 0.26363(13) 0.0442(9) Uani d . 1 . .
    C C22 0.6402(3) 0.1546(3) 0.30342(14) 0.0441(9) Uani d . 1 . .
    C C23 0.9121(6) 0.4454(4) 0.44954(18) 0.0843(18) Uani d . 1 . .
    H H23A 0.8644 0.4167 0.4712 0.126 Uiso calc R 1 . .
    H H23B 0.8920 0.5085 0.4473 0.126 Uiso calc R 1 . .
    H H23C 0.9956 0.4389 0.4602 0.126 Uiso calc R 1 . .
    C C24 1.0394(5) 0.4994(3) 0.3627(2) 0.0781(16) Uani d . 1 . .
    H H24A 1.0620 0.5080 0.3317 0.117 Uiso calc R 1 . .
    H H24B 1.1088 0.4828 0.3831 0.117 Uiso calc R 1 . .
    H H24C 1.0063 0.5545 0.3734 0.117 Uiso calc R 1 . .
    C C25 0.6947(5) 0.1242(3) 0.21891(16) 0.0650(13) Uani d . 1 . .
    H H25A 0.7317 0.1575 0.1956 0.098 Uiso calc R 1 . .
    H H25B 0.6111 0.1157 0.2089 0.098 Uiso calc R 1 . .
    H H25C 0.7330 0.0663 0.2234 0.098 Uiso calc R 1 . .
    C C26 0.5420(4) 0.0867(3) 0.3009(2) 0.0681(13) Uani d . 1 . .
    H H26A 0.5214 0.0740 0.3317 0.102 Uiso calc R 1 . .
    H H26B 0.5682 0.0321 0.2871 0.102 Uiso calc R 1 . .
    H H26C 0.4731 0.1102 0.2823 0.102 Uiso calc R 1 . .
    C C27 0.9110(3) 0.1502(2) 0.38996(12) 0.0374(8) Uani d . 1 . .
    H H27 0.8439 0.1560 0.4063 0.045 Uiso calc R 1 . .
    C C28 0.9965(3) 0.0876(3) 0.40509(12) 0.0375(8) Uani d . 1 . .
    H H28 0.9862 0.0517 0.4309 0.045 Uiso calc R 1 . .
    C C29 1.0991(3) 0.0776(2) 0.38179(12) 0.0361(8) Uani d . 1 . .
    C C30 1.1068(4) 0.1332(3) 0.34363(14) 0.0447(9) Uani d . 1 . .
    H H30 1.1735 0.1293 0.3270 0.054 Uiso calc R 1 . .
    C C31 1.0177(4) 0.1937(3) 0.33005(14) 0.0430(9) Uani d . 1 . .
    H H31 1.0254 0.2296 0.3040 0.052 Uiso calc R 1 . .
    C C32 1.1937(3) 0.0082(3) 0.39541(13) 0.0397(8) Uani d . 1 . .
    C C33 1.2757(4) -0.0957(3) 0.45690(15) 0.0512(10) Uani d . 1 . .
    H H33A 1.2829 -0.0937 0.4907 0.061 Uiso calc R 1 . .
    H H33B 1.3549 -0.0859 0.4469 0.061 Uiso calc R 1 . .
    C C34 1.2308(4) -0.1880(3) 0.44078(18) 0.0555(11) Uani d . 1 . .
    H H34A 1.1529 -0.1982 0.4518 0.067 Uiso calc R 1 . .
    H H34B 1.2202 -0.1887 0.4070 0.067 Uiso calc R 1 . .
    C C35 1.3131(4) -0.2642(3) 0.45739(17) 0.0588(11) Uani d . 1 . .
    H H35A 1.3197 -0.2665 0.4912 0.071 Uiso calc R 1 . .
    H H35B 1.3925 -0.2527 0.4480 0.071 Uiso calc R 1 . .
    C C36 1.2683(5) -0.3549(4) 0.4380(2) 0.0869(18) Uani d . 1 . .
    H H36A 1.1937 -0.3695 0.4499 0.130 Uiso calc R 1 . .
    H H36B 1.3265 -0.4008 0.4471 0.130 Uiso calc R 1 . .
    H H36C 1.2564 -0.3516 0.4046 0.130 Uiso calc R 1 . .
    N N1 0.7222(3) 0.4142(2) 0.11309(10) 0.0356(6) Uani d . 1 . .
    N N2 0.6040(3) 0.2735(2) 0.10299(10) 0.0359(6) Uani d . 1 . .
    N N3 0.7116(3) 0.2353(2) 0.01918(11) 0.0403(7) Uani d . 1 . .
    N N4 0.8335(3) 0.3740(2) 0.02985(10) 0.0355(6) Uani d . 1 . .
    N N5 0.8476(3) 0.2575(2) 0.10354(10) 0.0347(6) Uani d . 1 . .
    N N6 1.0805(4) 0.0297(3) 0.20319(16) 0.0767(13) Uani d . 1 . .
    N N7 0.8069(3) 0.3394(2) 0.39383(11) 0.0465(8) Uani d . 1 . .
    N N8 0.9133(3) 0.3797(2) 0.32561(12) 0.0444(8) Uani d . 1 . .
    N N9 0.7812(3) 0.2424(2) 0.27193(10) 0.0388(7) Uani d . 1 . .
    N N10 0.6723(3) 0.2043(2) 0.33924(11) 0.0409(7) Uani d . 1 . .
    N N11 0.9195(3) 0.20336(19) 0.35282(10) 0.0331(6) Uani d . 1 . .
    N N12 1.1953(3) -0.0228(2) 0.43840(12) 0.0465(8) Uani d . 1 . .
    O O1 0.7913(3) 0.48767(17) 0.11270(9) 0.0465(6) Uani d . 1 . .
    O O2 0.5463(3) 0.19640(18) 0.09123(11) 0.0504(7) Uani d . 1 . .
    O O3 0.6361(3) 0.1655(2) 0.01808(11) 0.0589(8) Uani d . 1 . .
    O O4 0.8906(2) 0.45087(19) 0.04153(10) 0.0470(6) Uani d . 1 . .
    O O5 0.7379(3) 0.3099(2) 0.42581(10) 0.0642(9) Uani d . 1 . .
    O O6 0.9561(3) 0.3945(2) 0.28445(11) 0.0569(8) Uani d . 1 . .
    O O7 0.8475(3) 0.2714(2) 0.23890(10) 0.0545(7) Uani d . 1 . .
    O O8 0.6170(3) 0.1955(2) 0.37864(11) 0.0570(8) Uani d . 1 . .
    O O9 0.5206(13) 0.4306(11) 0.4152(10) 0.117(9) Uani d P 0.36(2) A 1
    O O9' 0.563(2) 0.4610(14) 0.4517(9) 0.258(10) Uani d P 0.64(2) B 2
    S S1 1.22943(19) 0.16153(15) 0.21468(9) 0.1222(8) Uani d . 1 . .
    S S2 1.28739(11) -0.02367(9) 0.35816(4) 0.0642(3) Uani d . 1 . .
    Cl Cl1 0.57535(8) 0.39973(6) 0.02391(3) 0.0401(2) Uani d . 1 . .
    Cl Cl2 0.65579(9) 0.39511(7) 0.31055(4) 0.0494(3) Uani d . 1 . .
    Co Co1 0.71972(4) 0.32373(3) 0.066535(15) 0.02991(14) Uani d . 1 . .
    Co Co2 0.79476(4) 0.29152(3) 0.333079(16) 0.03392(14) Uani d . 1 . .
    H H1 0.829(5) 0.480(4) 0.076(2) 0.092(17) Uiso d . 1 . .
    H H2 0.566(5) 0.181(4) 0.055(2) 0.090(18) Uiso d . 1 . .
    H H8 0.670(6) 0.244(5) 0.406(3) 0.13(2) Uiso d . 1 . .
    H H7 0.890(6) 0.323(5) 0.254(3) 0.13(3) Uiso d . 1 . .
loop_
    _atom_site_aniso_label
    _atom_site_aniso_U_11
    _atom_site_aniso_U_22
    _atom_site_aniso_U_33
    _atom_site_aniso_U_12
    _atom_site_aniso_U_13
    _atom_site_aniso_U_23
    C1 0.051(2) 0.039(2) 0.0281(17) 0.0090(16) 0.0051(15) 0.0082(15)
    C2 0.0390(19) 0.046(2) 0.0340(19) 0.0050(16) 0.0060(15) 0.0135(16)
    C3 0.060(2) 0.046(2) 0.039(2) 0.0048(19) 0.0079(18) -0.0063(17)
    C4 0.044(2) 0.047(2) 0.040(2) 0.0068(17) 0.0091(16) 0.0049(17)
    C5 0.077(3) 0.055(3) 0.032(2) 0.011(2) 0.006(2) 0.0002(18)
    C6 0.055(2) 0.071(3) 0.051(3) 0.008(2) 0.020(2) 0.021(2)
    C7 0.138(6) 0.084(4) 0.056(3) -0.013(4) 0.031(3) -0.029(3)
    C8 0.055(2) 0.076(3) 0.043(2) 0.004(2) 0.0205(19) 0.004(2)
    C9 0.054(2) 0.039(2) 0.067(3) -0.0056(19) -0.009(2) 0.010(2)
    C10 0.059(3) 0.039(2) 0.075(3) -0.0016(19) -0.008(2) 0.018(2)
    C11 0.046(2) 0.056(3) 0.043(2) 0.0080(19) 0.0039(17) 0.0119(19)
    C12 0.048(2) 0.053(3) 0.057(3) -0.0051(19) -0.0082(19) 0.005(2)
    C13 0.046(2) 0.039(2) 0.051(2) -0.0044(17) -0.0002(18) 0.0059(18)
    C14 0.062(3) 0.073(3) 0.056(3) 0.011(2) -0.002(2) 0.009(2)
    C15 0.114(5) 0.095(5) 0.060(3) 0.035(4) -0.003(3) 0.008(3)
    C16 0.132(6) 0.127(6) 0.073(4) 0.057(5) -0.023(4) -0.020(4)
    C17 0.090(4) 0.094(5) 0.083(4) 0.018(4) 0.000(3) -0.022(4)
    C18 0.077(4) 0.123(6) 0.123(6) -0.002(4) 0.016(4) -0.013(5)
    C19 0.070(3) 0.041(2) 0.049(2) 0.020(2) -0.015(2) -0.0140(19)
    C20 0.050(2) 0.0300(19) 0.070(3) 0.0063(17) -0.010(2) -0.0070(19)
    C21 0.053(2) 0.039(2) 0.039(2) 0.0093(18) -0.0025(17) -0.0019(16)
    C22 0.042(2) 0.037(2) 0.052(2) 0.0029(16) 0.0001(17) 0.0060(18)
    C23 0.116(5) 0.067(3) 0.062(3) 0.021(3) -0.029(3) -0.028(3)
    C24 0.069(3) 0.042(3) 0.120(5) -0.004(2) -0.008(3) -0.015(3)
    C25 0.091(4) 0.054(3) 0.047(3) 0.004(2) -0.006(2) -0.014(2)
    C26 0.058(3) 0.059(3) 0.086(4) -0.012(2) -0.002(2) 0.008(3)
    C27 0.0402(18) 0.042(2) 0.0309(18) 0.0037(16) 0.0081(14) 0.0000(15)
    C28 0.0417(19) 0.042(2) 0.0288(17) 0.0010(16) 0.0030(14) 0.0023(15)
    C29 0.0375(18) 0.0343(18) 0.0368(18) 0.0001(15) 0.0051(14) -0.0064(15)
    C30 0.045(2) 0.040(2) 0.052(2) 0.0029(17) 0.0173(17) 0.0030(18)
    C31 0.050(2) 0.0361(19) 0.045(2) 0.0023(16) 0.0187(17) 0.0075(16)
    C32 0.0373(18) 0.0371(19) 0.044(2) -0.0007(15) -0.0009(15) -0.0043(16)
    C33 0.048(2) 0.054(2) 0.049(2) 0.0111(19) -0.0052(18) 0.004(2)
    C34 0.046(2) 0.051(2) 0.069(3) 0.0056(19) -0.002(2) 0.007(2)
    C35 0.058(3) 0.056(3) 0.062(3) 0.007(2) 0.000(2) 0.009(2)
    C36 0.088(4) 0.051(3) 0.119(5) 0.007(3) 0.000(4) 0.001(3)
    N1 0.0434(16) 0.0311(15) 0.0319(15) -0.0013(12) 0.0025(12) 0.0033(12)
    N2 0.0349(15) 0.0338(15) 0.0393(16) -0.0028(12) 0.0060(12) 0.0079(13)
    N3 0.0486(17) 0.0327(16) 0.0391(17) -0.0030(13) 0.0017(14) -0.0028(13)
    N4 0.0390(15) 0.0349(16) 0.0333(15) -0.0028(13) 0.0069(12) 0.0044(12)
    N5 0.0363(15) 0.0330(15) 0.0353(15) -0.0023(12) 0.0066(12) 0.0036(12)
    N6 0.092(3) 0.061(3) 0.074(3) 0.022(2) -0.009(2) 0.017(2)
    N7 0.062(2) 0.0415(19) 0.0356(17) 0.0155(16) 0.0042(15) -0.0054(14)
    N8 0.0500(18) 0.0311(16) 0.0513(19) 0.0065(14) 0.0022(15) 0.0021(14)
    N9 0.0497(17) 0.0362(16) 0.0315(15) 0.0042(14) 0.0088(13) 0.0021(13)
    N10 0.0433(17) 0.0425(17) 0.0382(17) 0.0051(14) 0.0099(13) 0.0057(14)
    N11 0.0403(15) 0.0281(14) 0.0313(15) 0.0018(12) 0.0053(12) -0.0008(12)
    N12 0.0441(17) 0.0459(19) 0.0483(19) 0.0084(15) -0.0002(14) 0.0053(15)
    O1 0.0613(17) 0.0344(14) 0.0440(15) -0.0121(12) 0.0056(13) -0.0032(12)
    O2 0.0487(16) 0.0403(15) 0.0625(19) -0.0163(12) 0.0079(14) 0.0053(13)
    O3 0.073(2) 0.0419(16) 0.0602(19) -0.0208(15) 0.0010(16) -0.0103(14)
    O4 0.0496(15) 0.0447(15) 0.0475(15) -0.0196(13) 0.0094(12) 0.0037(12)
    O5 0.089(2) 0.070(2) 0.0364(16) 0.0175(18) 0.0160(16) -0.0037(15)
    O6 0.0630(18) 0.0475(17) 0.0631(19) -0.0028(14) 0.0211(15) 0.0125(14)
    O7 0.074(2) 0.0575(19) 0.0352(15) 0.0007(16) 0.0202(14) 0.0040(13)
    O8 0.0560(17) 0.068(2) 0.0516(18) 0.0074(15) 0.0273(14) 0.0159(15)
    O9 0.071(9) 0.089(10) 0.20(2) 0.009(7) 0.048(10) -0.003(11)
    O9' 0.34(2) 0.181(15) 0.24(2) 0.073(15) -0.035(18) 0.031(15)
    S1 0.1044(13) 0.1075(15) 0.1419(18) -0.0176(11) -0.0507(13) 0.0240(13)
    S2 0.0658(7) 0.0746(8) 0.0535(7) 0.0232(6) 0.0127(6) 0.0032(6)
    Cl1 0.0417(5) 0.0443(5) 0.0342(4) 0.0051(4) 0.0029(3) 0.0077(4)
    Cl2 0.0552(6) 0.0440(5) 0.0482(5) 0.0141(4) 0.0019(4) 0.0042(4)
    Co1 0.0343(2) 0.0272(2) 0.0284(2) -0.00359(18) 0.00409(18) 0.00201(18)
    Co2 0.0419(3) 0.0305(3) 0.0297(3) 0.0035(2) 0.00545(19) 0.00001(19)
_geom_special_details
;
All e.s.d.'s (except the e.s.d. in the dihedral angle between two l.s. planes)
are estimated using the full covariance matrix. The cell e.s.d.'s are taken
into account individually in the estimation of e.s.d.'s in distances, angles
and torsion angles; correlations between e.s.d.'s in cell parameters are only
used when they are defined by crystal symmetry. An approximate (isotropic)
treatment of cell e.s.d.'s is used for estimating e.s.d.'s involving l.s.
planes.
;
loop_
    _geom_bond_atom_site_label_1
    _geom_bond_atom_site_label_2
    _geom_bond_site_symmetry_2
    _geom_bond_distance
    _geom_bond_publ_flag
    C1 N1 . 1.293(4) ?
    C1 C2 . 1.471(5) ?
    C1 C5 . 1.483(5) ?
    C2 N2 . 1.284(5) ?
    C2 C6 . 1.496(5) ?
    C3 N3 . 1.300(5) ?
    C3 C4 . 1.453(6) ?
    C3 C7 . 1.495(6) ?
    C4 N4 . 1.291(5) ?
    C4 C8 . 1.496(5) ?
    C5 H5A . 0.9600 ?
    C5 H5B . 0.9600 ?
    C5 H5C . 0.9600 ?
    C6 H6A . 0.9600 ?
    C6 H6B . 0.9600 ?
    C6 H6C . 0.9600 ?
    C7 H7A . 0.9600 ?
    C7 H7B . 0.9600 ?
    C7 H7C . 0.9600 ?
    C8 H8A . 0.9600 ?
    C8 H8B . 0.9600 ?
    C8 H8C . 0.9600 ?
    C9 N5 . 1.330(5) ?
    C9 C10 . 1.374(6) ?
    C9 H9 . 0.9300 ?
    C10 C11 . 1.381(6) ?
    C10 H10 . 0.9300 ?
    C11 C12 . 1.371(6) ?
    C11 C14 . 1.516(6) ?
    C12 C13 . 1.371(6) ?
    C12 H12 . 0.9300 ?
    C13 N5 . 1.337(5) ?
    C13 H13 . 0.9300 ?
    C14 N6 . 1.343(7) ?
    C14 S1 . 1.560(5) ?
    C15 C16 . 1.407(8) ?
    C15 N6 . 1.467(6) ?
    C15 H15A . 0.9700 ?
    C15 H15B . 0.9700 ?
    C16 C17 . 1.510(8) ?
    C16 H16A . 0.9700 ?
    C16 H16B . 0.9700 ?
    C17 C18 . 1.480(9) ?
    C17 H17A . 0.9700 ?
    C17 H17B . 0.9700 ?
    C18 H18A . 0.9600 ?
    C18 H18B . 0.9600 ?
    C18 H18C . 0.9600 ?
    C19 N7 . 1.297(6) ?
    C19 C20 . 1.450(7) ?
    C19 C23 . 1.504(6) ?
    C20 N8 . 1.288(5) ?
    C20 C24 . 1.486(6) ?
    C21 N9 . 1.293(5) ?
    C21 C22 . 1.469(6) ?
    C21 C25 . 1.492(6) ?
    C22 N10 . 1.290(5) ?
    C22 C26 . 1.485(6) ?
    C23 H23A . 0.9600 ?
    C23 H23B . 0.9600 ?
    C23 H23C . 0.9600 ?
    C24 H24A . 0.9600 ?
    C24 H24B . 0.9600 ?
    C24 H24C . 0.9600 ?
    C25 H25A . 0.9600 ?
    C25 H25B . 0.9600 ?
    C25 H25C . 0.9600 ?
    C26 H26A . 0.9600 ?
    C26 H26B . 0.9600 ?
    C26 H26C . 0.9600 ?
    C27 N11 . 1.340(4) ?
    C27 C28 . 1.371(5) ?
    C27 H27 . 0.9300 ?
    C28 C29 . 1.395(5) ?
    C28 H28 . 0.9300 ?
    C29 C30 . 1.383(5) ?
    C29 C32 . 1.499(5) ?
    C30 C31 . 1.368(5) ?
    C30 H30 . 0.9300 ?
    C31 N11 . 1.343(5) ?
    C31 H31 . 0.9300 ?
    C32 N12 . 1.321(5) ?
    C32 S2 . 1.644(4) ?
    C33 N12 . 1.469(5) ?
    C33 C34 . 1.512(6) ?
    C33 H33A . 0.9700 ?
    C33 H33B . 0.9700 ?
    C34 C35 . 1.503(6) ?
    C34 H34A . 0.9700 ?
    C34 H34B . 0.9700 ?
    C35 C36 . 1.519(7) ?
    C35 H35A . 0.9700 ?
    C35 H35B . 0.9700 ?
    C36 H36A . 0.9600 ?
    C36 H36B . 0.9600 ?
    C36 H36C . 0.9600 ?
    N1 O1 . 1.335(4) ?
    N1 Co1 . 1.894(3) ?
    N2 O2 . 1.338(4) ?
    N2 Co1 . 1.900(3) ?
    N3 O3 . 1.333(4) ?
    N3 Co1 . 1.887(3) ?
    N4 O4 . 1.331(4) ?
    N4 Co1 . 1.889(3) ?
    N5 Co1 . 1.960(3) ?
    N7 O5 . 1.334(5) ?
    N7 Co2 . 1.882(3) ?
    N8 O6 . 1.343(4) ?
    N8 Co2 . 1.888(3) ?
    N9 O7 . 1.336(4) ?
    N9 Co2 . 1.900(3) ?
    N10 O8 . 1.354(4) ?
    N10 Co2 . 1.904(3) ?
    N11 Co2 . 1.954(3) ?
    O1 H1 . 1.20(6) ?
    O2 H2 . 1.12(6) ?
    O3 H2 . 1.39(6) ?
    O4 H1 . 1.32(6) ?
    O5 H8 . 1.34(8) ?
    O7 H7 . 0.98(7) ?
    O8 H8 . 1.17(8) ?
    Cl1 Co1 . 2.2341(10) ?
    Cl2 Co2 . 2.2334(10) ?
loop_
    _geom_angle_atom_site_label_1
    _geom_angle_atom_site_label_2
    _geom_angle_atom_site_label_3
    _geom_angle_site_symmetry_1
    _geom_angle_site_symmetry_3
    _geom_angle
    _geom_angle_publ_flag
    N1 C1 C2 . . 112.6(3) ?
    N1 C1 C5 . . 124.2(4) ?
    C2 C1 C5 . . 123.3(3) ?
    N2 C2 C1 . . 112.9(3) ?
    N2 C2 C6 . . 124.3(4) ?
    C1 C2 C6 . . 122.8(4) ?
    N3 C3 C4 . . 113.1(3) ?
    N3 C3 C7 . . 121.9(4) ?
    C4 C3 C7 . . 125.0(4) ?
    N4 C4 C3 . . 112.9(3) ?
    N4 C4 C8 . . 123.2(4) ?
    C3 C4 C8 . . 123.9(4) ?
    C1 C5 H5A . . 109.5 ?
    C1 C5 H5B . . 109.5 ?
    H5A C5 H5B . . 109.5 ?
    C1 C5 H5C . . 109.5 ?
    H5A C5 H5C . . 109.5 ?
    H5B C5 H5C . . 109.5 ?
    C2 C6 H6A . . 109.5 ?
    C2 C6 H6B . . 109.5 ?
    H6A C6 H6B . . 109.5 ?
    C2 C6 H6C . . 109.5 ?
    H6A C6 H6C . . 109.5 ?
    H6B C6 H6C . . 109.5 ?
    C3 C7 H7A . . 109.5 ?
    C3 C7 H7B . . 109.5 ?
    H7A C7 H7B . . 109.5 ?
    C3 C7 H7C . . 109.5 ?
    H7A C7 H7C . . 109.5 ?
    H7B C7 H7C . . 109.5 ?
    C4 C8 H8A . . 109.5 ?
    C4 C8 H8B . . 109.5 ?
    H8A C8 H8B . . 109.5 ?
    C4 C8 H8C . . 109.5 ?
    H8A C8 H8C . . 109.5 ?
    H8B C8 H8C . . 109.5 ?
    N5 C9 C10 . . 122.4(4) ?
    N5 C9 H9 . . 118.8 ?
    C10 C9 H9 . . 118.8 ?
    C9 C10 C11 . . 119.7(4) ?
    C9 C10 H10 . . 120.1 ?
    C11 C10 H10 . . 120.1 ?
    C12 C11 C10 . . 117.4(4) ?
    C12 C11 C14 . . 120.2(4) ?
    C10 C11 C14 . . 122.5(4) ?
    C13 C12 C11 . . 120.2(4) ?
    C13 C12 H12 . . 119.9 ?
    C11 C12 H12 . . 119.9 ?
    N5 C13 C12 . . 122.1(4) ?
    N5 C13 H13 . . 118.9 ?
    C12 C13 H13 . . 118.9 ?
    N6 C14 C11 . . 113.9(4) ?
    N6 C14 S1 . . 124.0(4) ?
    C11 C14 S1 . . 122.0(4) ?
    C16 C15 N6 . . 116.1(5) ?
    C16 C15 H15A . . 108.3 ?
    N6 C15 H15A . . 108.3 ?
    C16 C15 H15B . . 108.3 ?
    N6 C15 H15B . . 108.3 ?
    H15A C15 H15B . . 107.4 ?
    C15 C16 C17 . . 119.1(6) ?
    C15 C16 H16A . . 107.5 ?
    C17 C16 H16A . . 107.5 ?
    C15 C16 H16B . . 107.5 ?
    C17 C16 H16B . . 107.5 ?
    H16A C16 H16B . . 107.0 ?
    C18 C17 C16 . . 116.6(7) ?
    C18 C17 H17A . . 108.1 ?
    C16 C17 H17A . . 108.1 ?
    C18 C17 H17B . . 108.1 ?
    C16 C17 H17B . . 108.1 ?
    H17A C17 H17B . . 107.3 ?
    C17 C18 H18A . . 109.5 ?
    C17 C18 H18B . . 109.5 ?
    H18A C18 H18B . . 109.5 ?
    C17 C18 H18C . . 109.5 ?
    H18A C18 H18C . . 109.5 ?
    H18B C18 H18C . . 109.5 ?
    N7 C19 C20 . . 113.4(4) ?
    N7 C19 C23 . . 122.7(5) ?
    C20 C19 C23 . . 123.9(5) ?
    N8 C20 C19 . . 113.3(4) ?
    N8 C20 C24 . . 123.2(5) ?
    C19 C20 C24 . . 123.5(4) ?
    N9 C21 C22 . . 112.6(3) ?
    N9 C21 C25 . . 123.7(4) ?
    C22 C21 C25 . . 123.7(4) ?
    N10 C22 C21 . . 112.4(3) ?
    N10 C22 C26 . . 124.8(4) ?
    C21 C22 C26 . . 122.7(4) ?
    C19 C23 H23A . . 109.5 ?
    C19 C23 H23B . . 109.5 ?
    H23A C23 H23B . . 109.5 ?
    C19 C23 H23C . . 109.5 ?
    H23A C23 H23C . . 109.5 ?
    H23B C23 H23C . . 109.5 ?
    C20 C24 H24A . . 109.5 ?
    C20 C24 H24B . . 109.5 ?
    H24A C24 H24B . . 109.5 ?
    C20 C24 H24C . . 109.5 ?
    H24A C24 H24C . . 109.5 ?
    H24B C24 H24C . . 109.5 ?
    C21 C25 H25A . . 109.5 ?
    C21 C25 H25B . . 109.5 ?
    H25A C25 H25B . . 109.5 ?
    C21 C25 H25C . . 109.5 ?
    H25A C25 H25C . . 109.5 ?
    H25B C25 H25C . . 109.5 ?
    C22 C26 H26A . . 109.5 ?
    C22 C26 H26B . . 109.5 ?
    H26A C26 H26B . . 109.5 ?
    C22 C26 H26C . . 109.5 ?
    H26A C26 H26C . . 109.5 ?
    H26B C26 H26C . . 109.5 ?
    N11 C27 C28 . . 123.2(3) ?
    N11 C27 H27 . . 118.4 ?
    C28 C27 H27 . . 118.4 ?
    C27 C28 C29 . . 120.0(3) ?
    C27 C28 H28 . . 120.0 ?
    C29 C28 H28 . . 120.0 ?
    C30 C29 C28 . . 116.2(3) ?
    C30 C29 C32 . . 121.1(3) ?
    C28 C29 C32 . . 122.7(3) ?
    C31 C30 C29 . . 121.0(3) ?
    C31 C30 H30 . . 119.5 ?
    C29 C30 H30 . . 119.5 ?
    N11 C31 C30 . . 122.6(3) ?
    N11 C31 H31 . . 118.7 ?
    C30 C31 H31 . . 118.7 ?
    N12 C32 C29 . . 115.3(3) ?
    N12 C32 S2 . . 124.3(3) ?
    C29 C32 S2 . . 120.4(3) ?
    N12 C33 C34 . . 112.2(3) ?
    N12 C33 H33A . . 109.2 ?
    C34 C33 H33A . . 109.2 ?
    N12 C33 H33B . . 109.2 ?
    C34 C33 H33B . . 109.2 ?
    H33A C33 H33B . . 107.9 ?
    C35 C34 C33 . . 113.9(4) ?
    C35 C34 H34A . . 108.8 ?
    C33 C34 H34A . . 108.8 ?
    C35 C34 H34B . . 108.8 ?
    C33 C34 H34B . . 108.8 ?
    H34A C34 H34B . . 107.7 ?
    C34 C35 C36 . . 112.0(4) ?
    C34 C35 H35A . . 109.2 ?
    C36 C35 H35A . . 109.2 ?
    C34 C35 H35B . . 109.2 ?
    C36 C35 H35B . . 109.2 ?
    H35A C35 H35B . . 107.9 ?
    C35 C36 H36A . . 109.5 ?
    C35 C36 H36B . . 109.5 ?
    H36A C36 H36B . . 109.5 ?
    C35 C36 H36C . . 109.5 ?
    H36A C36 H36C . . 109.5 ?
    H36B C36 H36C . . 109.5 ?
    C1 N1 O1 . . 120.9(3) ?
    C1 N1 Co1 . . 116.7(3) ?
    O1 N1 Co1 . . 122.5(2) ?
    C2 N2 O2 . . 121.2(3) ?
    C2 N2 Co1 . . 116.7(3) ?
    O2 N2 Co1 . . 122.1(2) ?
    C3 N3 O3 . . 121.3(3) ?
    C3 N3 Co1 . . 115.9(3) ?
    O3 N3 Co1 . . 122.6(2) ?
    C4 N4 O4 . . 121.7(3) ?
    C4 N4 Co1 . . 116.4(3) ?
    O4 N4 Co1 . . 121.9(2) ?
    C9 N5 C13 . . 118.1(3) ?
    C9 N5 Co1 . . 120.3(3) ?
    C13 N5 Co1 . . 121.6(3) ?
    C14 N6 C15 . . 124.9(5) ?
    C19 N7 O5 . . 122.6(4) ?
    C19 N7 Co2 . . 115.5(3) ?
    O5 N7 Co2 . . 121.9(3) ?
    C20 N8 O6 . . 122.1(4) ?
    C20 N8 Co2 . . 115.8(3) ?
    O6 N8 Co2 . . 122.1(3) ?
    C21 N9 O7 . . 120.2(3) ?
    C21 N9 Co2 . . 117.0(3) ?
    O7 N9 Co2 . . 122.8(3) ?
    C22 N10 O8 . . 120.2(3) ?
    C22 N10 Co2 . . 117.2(3) ?
    O8 N10 Co2 . . 122.6(3) ?
    C27 N11 C31 . . 117.1(3) ?
    C27 N11 Co2 . . 121.2(2) ?
    C31 N11 Co2 . . 121.7(2) ?
    C32 N12 C33 . . 123.1(3) ?
    N1 O1 H1 . . 101(3) ?
    N2 O2 H2 . . 106(3) ?
    N3 O3 H2 . . 105(2) ?
    N4 O4 H1 . . 101(2) ?
    N7 O5 H8 . . 106(3) ?
    N9 O7 H7 . . 102(4) ?
    N10 O8 H8 . . 105(3) ?
    N3 Co1 N4 . . 81.56(13) ?
    N3 Co1 N1 . . 177.86(13) ?
    N4 Co1 N1 . . 99.01(13) ?
    N3 Co1 N2 . . 98.28(13) ?
    N4 Co1 N2 . . 179.43(13) ?
    N1 Co1 N2 . . 81.13(13) ?
    N3 Co1 N5 . . 91.58(13) ?
    N4 Co1 N5 . . 90.24(12) ?
    N1 Co1 N5 . . 90.48(12) ?
    N2 Co1 N5 . . 90.30(12) ?
    N3 Co1 Cl1 . . 88.31(10) ?
    N4 Co1 Cl1 . . 89.16(9) ?
    N1 Co1 Cl1 . . 89.63(9) ?
    N2 Co1 Cl1 . . 90.29(9) ?
    N5 Co1 Cl1 . . 179.40(9) ?
    N7 Co2 N8 . . 81.99(15) ?
    N7 Co2 N9 . . 179.39(15) ?
    N8 Co2 N9 . . 98.62(14) ?
    N7 Co2 N10 . . 98.81(15) ?
    N8 Co2 N10 . . 178.35(14) ?
    N9 Co2 N10 . . 80.58(13) ?
    N7 Co2 N11 . . 89.81(13) ?
    N8 Co2 N11 . . 90.22(13) ?
    N9 Co2 N11 . . 90.19(12) ?
    N10 Co2 N11 . . 91.23(13) ?
    N7 Co2 Cl2 . . 89.78(10) ?
    N8 Co2 Cl2 . . 88.30(10) ?
    N9 Co2 Cl2 . . 90.23(10) ?
    N10 Co2 Cl2 . . 90.26(10) ?
    N11 Co2 Cl2 . . 178.50(9) ?
loop_
    _geom_torsion_atom_site_label_1
    _geom_torsion_atom_site_label_2
    _geom_torsion_atom_site_label_3
    _geom_torsion_atom_site_label_4
    _geom_torsion_site_symmetry_1
    _geom_torsion_site_symmetry_2
    _geom_torsion_site_symmetry_3
    _geom_torsion_site_symmetry_4
    _geom_torsion
    _geom_torsion_publ_flag
    N1 C1 C2 N2 . . . . 2.5(5) ?
    C5 C1 C2 N2 . . . . -176.8(3) ?
    N1 C1 C2 C6 . . . . -175.7(3) ?
    C5 C1 C2 C6 . . . . 4.9(6) ?
    N3 C3 C4 N4 . . . . -1.7(5) ?
    C7 C3 C4 N4 . . . . 175.3(5) ?
    N3 C3 C4 C8 . . . . 178.9(4) ?
    C7 C3 C4 C8 . . . . -4.1(7) ?
    N5 C9 C10 C11 . . . . 0.8(7) ?
    C9 C10 C11 C12 . . . . -3.1(7) ?
    C9 C10 C11 C14 . . . . 176.7(4) ?
    C10 C11 C12 C13 . . . . 2.7(7) ?
    C14 C11 C12 C13 . . . . -177.2(4) ?
    C11 C12 C13 N5 . . . . 0.2(7) ?
    C12 C11 C14 N6 . . . . 166.6(5) ?
    C10 C11 C14 N6 . . . . -13.2(7) ?
    C12 C11 C14 S1 . . . . -11.3(6) ?
    C10 C11 C14 S1 . . . . 168.9(4) ?
    N6 C15 C16 C17 . . . . -51.0(11) ?
    C15 C16 C17 C18 . . . . -71.2(9) ?
    N7 C19 C20 N8 . . . . -1.8(5) ?
    C23 C19 C20 N8 . . . . 179.4(4) ?
    N7 C19 C20 C24 . . . . 176.9(4) ?
    C23 C19 C20 C24 . . . . -1.9(7) ?
    N9 C21 C22 N10 . . . . -3.2(5) ?
    C25 C21 C22 N10 . . . . 175.7(4) ?
    N9 C21 C22 C26 . . . . 173.9(4) ?
    C25 C21 C22 C26 . . . . -7.2(6) ?
    N11 C27 C28 C29 . . . . 0.7(6) ?
    C27 C28 C29 C30 . . . . -0.4(5) ?
    C27 C28 C29 C32 . . . . -177.7(3) ?
    C28 C29 C30 C31 . . . . -0.2(6) ?
    C32 C29 C30 C31 . . . . 177.1(4) ?
    C29 C30 C31 N11 . . . . 0.7(6) ?
    C30 C29 C32 N12 . . . . 162.2(4) ?
    C28 C29 C32 N12 . . . . -20.7(5) ?
    C30 C29 C32 S2 . . . . -17.2(5) ?
    C28 C29 C32 S2 . . . . 159.9(3) ?
    N12 C33 C34 C35 . . . . 177.7(4) ?
    C33 C34 C35 C36 . . . . -176.5(4) ?
    C2 C1 N1 O1 . . . . 177.8(3) ?
    C5 C1 N1 O1 . . . . -2.9(5) ?
    C2 C1 N1 Co1 . . . . -2.8(4) ?
    C5 C1 N1 Co1 . . . . 176.5(3) ?
    C1 C2 N2 O2 . . . . -179.8(3) ?
    C6 C2 N2 O2 . . . . -1.6(5) ?
    C1 C2 N2 Co1 . . . . -1.1(4) ?
    C6 C2 N2 Co1 . . . . 177.1(3) ?
    C4 C3 N3 O3 . . . . 178.0(3) ?
    C7 C3 N3 O3 . . . . 0.9(7) ?
    C4 C3 N3 Co1 . . . . 2.4(5) ?
    C7 C3 N3 Co1 . . . . -174.7(4) ?
    C3 C4 N4 O4 . . . . -178.7(3) ?
    C8 C4 N4 O4 . . . . 0.6(6) ?
    C3 C4 N4 Co1 . . . . 0.3(4) ?
    C8 C4 N4 Co1 . . . . 179.6(3) ?
    C10 C9 N5 C13 . . . . 2.1(7) ?
    C10 C9 N5 Co1 . . . . -176.4(4) ?
    C12 C13 N5 C9 . . . . -2.7(6) ?
    C12 C13 N5 Co1 . . . . 175.9(3) ?
    C11 C14 N6 C15 . . . . -172.2(5) ?
    S1 C14 N6 C15 . . . . 5.6(8) ?
    C16 C15 N6 C14 . . . . -86.9(8) ?
    C20 C19 N7 O5 . . . . -177.4(3) ?
    C23 C19 N7 O5 . . . . 1.4(6) ?
    C20 C19 N7 Co2 . . . . 3.3(4) ?
    C23 C19 N7 Co2 . . . . -177.9(3) ?
    C19 C20 N8 O6 . . . . 177.7(3) ?
    C24 C20 N8 O6 . . . . -0.9(6) ?
    C19 C20 N8 Co2 . . . . -0.6(4) ?
    C24 C20 N8 Co2 . . . . -179.2(3) ?
    C22 C21 N9 O7 . . . . -178.4(3) ?
    C25 C21 N9 O7 . . . . 2.7(6) ?
    C22 C21 N9 Co2 . . . . 4.5(4) ?
    C25 C21 N9 Co2 . . . . -174.4(3) ?
    C21 C22 N10 O8 . . . . 178.3(3) ?
    C26 C22 N10 O8 . . . . 1.4(6) ?
    C21 C22 N10 Co2 . . . . 0.4(4) ?
    C26 C22 N10 Co2 . . . . -176.5(3) ?
    C28 C27 N11 C31 . . . . -0.2(5) ?
    C28 C27 N11 Co2 . . . . -179.9(3) ?
    C30 C31 N11 C27 . . . . -0.4(6) ?
    C30 C31 N11 Co2 . . . . 179.2(3) ?
    C29 C32 N12 C33 . . . . 175.5(3) ?
    S2 C32 N12 C33 . . . . -5.2(6) ?
    C34 C33 N12 C32 . . . . -78.5(5) ?
    C3 N3 Co1 N4 . . . . -1.8(3) ?
    O3 N3 Co1 N4 . . . . -177.4(3) ?
    C3 N3 Co1 N1 . . . . 104(3) ?
    O3 N3 Co1 N1 . . . . -72(4) ?
    C3 N3 Co1 N2 . . . . 177.6(3) ?
    O3 N3 Co1 N2 . . . . 2.1(3) ?
    C3 N3 Co1 N5 . . . . -91.8(3) ?
    O3 N3 Co1 N5 . . . . 92.6(3) ?
    C3 N3 Co1 Cl1 . . . . 87.6(3) ?
    O3 N3 Co1 Cl1 . . . . -87.9(3) ?
    C4 N4 Co1 N3 . . . . 0.8(3) ?
    O4 N4 Co1 N3 . . . . 179.7(3) ?
    C4 N4 Co1 N1 . . . . -177.1(3) ?
    O4 N4 Co1 N1 . . . . 1.8(3) ?
    C4 N4 Co1 N2 . . . . -73(15) ?
    O4 N4 Co1 N2 . . . . 106(15) ?
    C4 N4 Co1 N5 . . . . 92.3(3) ?
    O4 N4 Co1 N5 . . . . -88.7(3) ?
    C4 N4 Co1 Cl1 . . . . -87.6(3) ?
    O4 N4 Co1 Cl1 . . . . 91.3(3) ?
    C1 N1 Co1 N3 . . . . 76(4) ?
    O1 N1 Co1 N3 . . . . -105(3) ?
    C1 N1 Co1 N4 . . . . -178.7(3) ?
    O1 N1 Co1 N4 . . . . 0.6(3) ?
    C1 N1 Co1 N2 . . . . 1.8(3) ?
    O1 N1 Co1 N2 . . . . -178.8(3) ?
    C1 N1 Co1 N5 . . . . -88.4(3) ?
    O1 N1 Co1 N5 . . . . 91.0(3) ?
    C1 N1 Co1 Cl1 . . . . 92.2(3) ?
    O1 N1 Co1 Cl1 . . . . -88.4(3) ?
    C2 N2 Co1 N3 . . . . -178.2(3) ?
    O2 N2 Co1 N3 . . . . 0.5(3) ?
    C2 N2 Co1 N4 . . . . -105(15) ?
    O2 N2 Co1 N4 . . . . 74(15) ?
    C2 N2 Co1 N1 . . . . -0.3(3) ?
    O2 N2 Co1 N1 . . . . 178.4(3) ?
    C2 N2 Co1 N5 . . . . 90.1(3) ?
    O2 N2 Co1 N5 . . . . -91.2(3) ?
    C2 N2 Co1 Cl1 . . . . -89.9(3) ?
    O2 N2 Co1 Cl1 . . . . 88.8(3) ?
    C9 N5 Co1 N3 . . . . -42.2(3) ?
    C13 N5 Co1 N3 . . . . 139.4(3) ?
    C9 N5 Co1 N4 . . . . -123.7(3) ?
    C13 N5 Co1 N4 . . . . 57.8(3) ?
    C9 N5 Co1 N1 . . . . 137.3(3) ?
    C13 N5 Co1 N1 . . . . -41.2(3) ?
    C9 N5 Co1 N2 . . . . 56.1(3) ?
    C13 N5 Co1 N2 . . . . -122.4(3) ?
    C9 N5 Co1 Cl1 . . . . -122(10) ?
    C13 N5 Co1 Cl1 . . . . 59(10) ?
    C19 N7 Co2 N8 . . . . -2.8(3) ?
    O5 N7 Co2 N8 . . . . 177.8(3) ?
    C19 N7 Co2 N9 . . . .  18E1(10)
                                   ?
    O5 N7 Co2 N9 . . . . -2(14) ?
    C19 N7 Co2 N10 . . . . 178.6(3) ?
    O5 N7 Co2 N10 . . . . -0.8(3) ?
    C19 N7 Co2 N11 . . . . 87.4(3) ?
    O5 N7 Co2 N11 . . . . -92.0(3) ?
    C19 N7 Co2 Cl2 . . . . -91.2(3) ?
    O5 N7 Co2 Cl2 . . . . 89.5(3) ?
    C20 N8 Co2 N7 . . . . 1.8(3) ?
    O6 N8 Co2 N7 . . . . -176.4(3) ?
    C20 N8 Co2 N9 . . . . -178.2(3) ?
    O6 N8 Co2 N9 . . . . 3.6(3) ?
    C20 N8 Co2 N10 . . . . 121(5) ?
    O6 N8 Co2 N10 . . . . -57(5) ?
    C20 N8 Co2 N11 . . . . -88.0(3) ?
    O6 N8 Co2 N11 . . . . 93.8(3) ?
    C20 N8 Co2 Cl2 . . . . 91.8(3) ?
    O6 N8 Co2 Cl2 . . . . -86.4(3) ?
    C21 N9 Co2 N7 . . . . -3(14) ?
    O7 N9 Co2 N7 . . . .  -18E1(10)
                                   ?
    C21 N9 Co2 N8 . . . . 178.0(3) ?
    O7 N9 Co2 N8 . . . . 1.0(3) ?
    C21 N9 Co2 N10 . . . . -3.4(3) ?
    O7 N9 Co2 N10 . . . . 179.6(3) ?
    C21 N9 Co2 N11 . . . . 87.8(3) ?
    O7 N9 Co2 N11 . . . . -89.2(3) ?
    C21 N9 Co2 Cl2 . . . . -93.6(3) ?
    O7 N9 Co2 Cl2 . . . . 89.3(3) ?
    C22 N10 Co2 N7 . . . . -178.5(3) ?
    O8 N10 Co2 N7 . . . . 3.6(3) ?
    C22 N10 Co2 N8 . . . . 63(5) ?
    O8 N10 Co2 N8 . . . . -115(5) ?
    C22 N10 Co2 N9 . . . . 1.5(3) ?
    O8 N10 Co2 N9 . . . . -176.4(3) ?
    C22 N10 Co2 N11 . . . . -88.5(3) ?
    O8 N10 Co2 N11 . . . . 93.6(3) ?
    C22 N10 Co2 Cl2 . . . . 91.7(3) ?
    O8 N10 Co2 Cl2 . . . . -86.2(3) ?
    C27 N11 Co2 N7 . . . . 52.7(3) ?
    C31 N11 Co2 N7 . . . . -126.9(3) ?
    C27 N11 Co2 N8 . . . . 134.7(3) ?
    C31 N11 Co2 N8 . . . . -44.9(3) ?
    C27 N11 Co2 N9 . . . . -126.7(3) ?
    C31 N11 Co2 N9 . . . . 53.7(3) ?
    C27 N11 Co2 N10 . . . . -46.1(3) ?
    C31 N11 Co2 N10 . . . . 134.3(3) ?
    C27 N11 Co2 Cl2 . . . . 127(3) ?
    C31 N11 Co2 Cl2 . . . . -52(4) ?
loop_
    _geom_hbond_atom_site_label_D
    _geom_hbond_atom_site_label_H
    _geom_hbond_atom_site_label_A
    _geom_hbond_site_symmetry_A
    _geom_hbond_distance_DH
    _geom_hbond_distance_HA
    _geom_hbond_distance_DA
    _geom_hbond_angle_DHA
    O1 H1 O4 . 1.20(6) 1.32(6) 2.491(4) 162(5)
    O2 H2 O3 . 1.12(6) 1.39(6) 2.469(4) 158(5)
    O8 H8 O5 . 1.17(8) 1.34(8) 2.486(5) 165(6)
    O7 H7 O6 . 0.98(7) 1.52(7) 2.490(5) 171(7)
