# Supplementary material for: (N 4-n-Butyl­pyridine-4-carbothio­amide-κN 4)chloridobis(dimethyl­glyoximato-κ2 N,N′)cobalt(III) hemihydrate
Source: Acta Crystallogr Sect E Struct Rep Online. 2009 Jun 20;65(Pt 7):m795–6. doi: 10.1107/S1600536809022661 (PMC2969215; doi:10.1107/S1600536809022661)
Supplement: Supplementary file 2 [file e-65-0m795-Isup2.hkl]

#
# h,k,l, Fc-squared, Fo-squared, sigma(Fo-squared) and status flag
#
data_I
_shelx_title ' RC3 in P2(1)/n'
_shelx_refln_list_code          4
_shelx_F_calc_maximum      354.92
_exptl_crystal_F_000      2192.00
_reflns_d_resolution_high  0.7843
 
loop_
 _symmetry_equiv_pos_as_xyz
 'x, y, z'
 '-x+1/2, y+1/2, -z+1/2'
 '-x, -y, -z'
 'x-1/2, -y-1/2, z-1/2'
 
_cell_length_a    11.1976
_cell_length_b    14.7889
_cell_length_c    28.8482
_cell_angle_alpha  90.000
_cell_angle_beta   95.748
_cell_angle_gamma  90.000
 
_shelx_F_squared_multiplier     1.000
 
loop_
 _refln_index_h
 _refln_index_k
 _refln_index_l
 _refln_F_squared_calc
 _refln_F_squared_meas
 _refln_F_squared_sigma
 _refln_observed_status
   2   0   0   125965.42   164186.22   3473.19 o
   4   0   0     4944.62     3915.87     67.09 o
   6   0   0     3569.24     3231.25     77.24 o
   8   0   0     2638.46     2164.12     68.64 o
  10   0   0     1752.33     1367.61    111.05 o
  12   0   0      661.90      511.60     99.72 o
  14   0   0     1422.75     1530.25     92.23 o
   1   1   0     1730.38     2797.96    209.15 o
   2   1   0     1332.39     1633.73     19.38 o
   3   1   0     1545.94     1826.84     25.19 o
   4   1   0       81.79       99.74      7.36 o
   5   1   0      149.27       91.86     10.26 o
   6   1   0       62.74       15.17      7.66 o
   7   1   0       17.90       12.33      9.45 o
   8   1   0      476.27      431.35     19.07 o
   9   1   0       77.56       70.77     19.83 o
  10   1   0     1409.61     1537.06     51.65 o
  11   1   0      242.21      148.46     25.66 o
  12   1   0       47.96       51.29     26.53 o
  13   1   0      768.02      897.17     49.10 o
  14   1   0      196.92      294.05     38.52 o
   0   2   0    79540.34   102065.58   1740.53 o
   1   2   0    61145.16    82891.96    646.17 o
   2   2   0    29536.59    36469.82    367.80 o
   3   2   0     4843.02     6389.70     77.33 o
   4   2   0     4862.29     4757.35     66.68 o
   5   2   0     2922.39     2948.99     48.42 o
   6   2   0       60.44       52.07     11.96 o
   7   2   0        3.87       10.07     12.84 o
   8   2   0       60.74       50.25     12.92 o
   9   2   0      647.09      626.97     29.52 o
  10   2   0      124.31      142.94     24.92 o
  11   2   0        2.55       12.03     20.94 o
  12   2   0      283.45      176.70     29.86 o
  13   2   0       55.38       54.92     29.24 o
  14   2   0      201.80      147.67     34.17 o
   1   3   0      440.83      287.74     12.60 o
   2   3   0    10632.72    11856.35    118.23 o
   3   3   0     2256.37     2940.66     38.56 o
   4   3   0    13931.58    14903.13    170.88 o
   5   3   0      844.25      614.66     21.74 o
   6   3   0      521.30      473.97     22.01 o
   7   3   0     4226.43     4189.90     69.08 o
   8   3   0      288.57      271.21     20.99 o
   9   3   0     4883.56     4728.65     85.34 o
  10   3   0        5.55      -18.60     18.60 o
  11   3   0      404.68      374.87     31.33 o
  12   3   0      704.01      740.70     42.40 o
  13   3   0      934.32     1046.95     65.70 o
  14   3   0       50.37       57.86     31.18 o
   0   4   0     5162.04     4884.55     67.06 o
   1   4   0     3717.41     2360.77     29.46 o
   2   4   0     5039.81     7317.79     74.24 o
   3   4   0    73417.66    83035.48    825.88 o
   4   4   0     2821.32     3904.96     51.54 o
   5   4   0     7140.00     7574.50     97.87 o
   6   4   0     2538.81     2410.69     57.18 o
   7   4   0      110.94      113.07     19.30 o
   8   4   0      411.51      325.46     26.33 o
   9   4   0      320.57      246.51     26.92 o
  10   4   0     1166.05     1273.14     97.12 o
  11   4   0     1572.12     1541.24     53.82 o
  12   4   0      951.40     1250.08     64.29 o
  13   4   0      561.58      490.82     42.59 o
   1   5   0     2707.39     3302.37     41.75 o
   2   5   0     1749.09     2027.63     27.28 o
   3   5   0     9407.19    10088.16    111.90 o
   4   5   0     4624.41     4934.82     67.84 o
   5   5   0       97.87       98.98     11.18 o
   6   5   0      155.00      183.06     12.17 o
   7   5   0        3.23        6.04     13.18 o
   8   5   0      661.98      744.57     36.79 o
   9   5   0      409.36      462.06     37.17 o
  10   5   0     1509.90     1664.98     74.48 o
  11   5   0       61.91      102.07     24.61 o
  12   5   0      242.92      203.25     29.96 o
  13   5   0       13.88       45.87     42.37 o
   0   6   0     5553.69     5538.56     98.69 o
   1   6   0       45.79      109.94     11.80 o
   2   6   0    21494.99    22146.86    208.17 o
   3   6   0     5116.74     6170.65     75.70 o
   4   6   0     5126.50     4835.85     68.85 o
   5   6   0      355.81      331.92     19.17 o
   6   6   0      230.13      243.24     21.20 o
   7   6   0        0.38        7.92     11.29 o
   8   6   0        0.86      -12.94     12.94 o
   9   6   0      718.94      710.23     36.21 o
  10   6   0      282.32      256.64     28.07 o
  11   6   0     1012.37     1050.74     37.97 o
  12   6   0      578.40      648.97     50.10 o
  13   6   0      139.47       45.09     52.64 o
   1   7   0       12.50       37.30     11.44 o
   2   7   0       33.60       16.12     10.93 o
   3   7   0     1515.23     1469.02     33.27 o
   4   7   0      196.42      191.83     15.48 o
   5   7   0     1098.43      966.18     27.69 o
   6   7   0     2863.71     2605.25     48.08 o
   7   7   0     1518.81     1511.85     40.05 o
   8   7   0     1247.47     1105.22     37.97 o
   9   7   0       87.92      109.09     20.01 o
  10   7   0     1995.89     2049.06     55.59 o
  11   7   0      136.23      162.33     33.63 o
  12   7   0      244.30      358.72     45.38 o
  13   7   0      225.57      155.10     53.59 o
   0   8   0     2287.57     1892.56     53.70 o
   1   8   0     3803.72     4174.80     61.31 o
   2   8   0      383.73      297.70     18.63 o
   3   8   0     1963.96     2153.55     40.69 o
   4   8   0     4080.12     3847.68     56.15 o
   5   8   0     1958.20     1643.48     39.31 o
   6   8   0     1397.86     1260.75     38.40 o
   7   8   0      365.82      385.69     24.82 o
   8   8   0      209.24      208.92     22.51 o
   9   8   0      617.35      866.62     48.29 o
  10   8   0      195.00      136.07     23.76 o
  11   8   0       43.99        0.25     70.47 o
  12   8   0      133.14      132.99     37.98 o
   1   9   0       21.83       63.58     16.83 o
   2   9   0     1568.39     1662.38     39.90 o
   3   9   0      379.50      290.00     19.14 o
   4   9   0       16.54       15.03     11.61 o
   5   9   0    10306.31    10441.77    151.09 o
   6   9   0       24.13       28.77     19.82 o
   7   9   0     3512.23     3527.09     76.05 o
   8   9   0        6.57       35.35     20.47 o
   9   9   0     1473.58     1502.29     51.98 o
  10   9   0       20.29      -26.70     42.45 o
  11   9   0      347.91      309.25     97.54 o
  12   9   0      137.43       93.91     39.81 o
   0  10   0    13289.87    13934.98    232.25 o
   1  10   0      523.43      402.22     22.90 o
   2  10   0        4.81       12.48     14.53 o
   3  10   0     4844.87     4598.15     79.95 o
   4  10   0      581.14      649.22     28.93 o
   5  10   0     3376.09     3322.69     75.37 o
   6  10   0       12.88       12.84     20.41 o
   7  10   0       92.99       87.02     38.82 o
   8  10   0     1540.82     1727.40     59.08 o
   9  10   0       58.21       21.39     38.49 o
  10  10   0       73.74       95.73     89.84 o
  11  10   0      111.46      179.43     92.83 o
  12  10   0        1.03      -35.07     48.00 o
   1  11   0      647.10      635.68     27.70 o
   2  11   0        2.35        0.28     16.74 o
   3  11   0     2318.85     2078.99     51.84 o
   4  11   0      884.71      949.28     43.20 o
   5  11   0     2338.83     2314.18     65.00 o
   6  11   0     2006.69     1946.58     74.26 o
   7  11   0      985.30     1087.01     48.12 o
   8  11   0     1028.35      990.73     45.28 o
   9  11   0      266.05      275.15     43.42 o
  10  11   0      258.39      377.26     74.04 o
  11  11   0       27.67      -30.98     80.76 o
   0  12   0      536.80      621.29     41.80 o
   1  12   0      755.93      741.56     32.66 o
   2  12   0      714.71      766.81     33.45 o
   3  12   0       10.86       30.46     23.20 o
   4  12   0      970.83      974.50     45.47 o
   5  12   0       58.56        3.99     22.56 o
   6  12   0        0.90       11.59     27.39 o
   7  12   0       13.92        5.78     33.54 o
   8  12   0       84.27      109.82     28.89 o
   9  12   0        0.11       -5.96     34.44 o
  10  12   0       31.75      -53.45     53.45 o
   1  13   0       95.35       63.16     21.96 o
   2  13   0     4290.72     4248.67     88.05 o
   3  13   0       41.45       38.46     23.56 o
   4  13   0      738.79      835.99     46.05 o
   5  13   0        2.62       10.81     26.32 o
   6  13   0     3445.75     3604.38     89.89 o
   7  13   0      118.24      159.02     37.25 o
   8  13   0     1776.09     2091.25     69.91 o
   9  13   0      118.75      321.64    242.60 o
  10  13   0       49.00       -9.85     68.53 o
   0  14   0     2329.45     2049.62    124.63 o
   1  14   0       10.65        9.93     26.00 o
   2  14   0      452.06      415.60     38.02 o
   3  14   0       43.22       23.31     24.68 o
   4  14   0        7.86       -5.26     23.74 o
   5  14   0       21.34        8.65     27.43 o
   6  14   0       72.96       45.37     29.64 o
   7  14   0        2.06       -3.61     29.60 o
   8  14   0       97.80       46.31     31.23 o
   9  14   0       11.39      -25.96     66.90 o
   1  15   0      881.10      856.06     50.43 o
   2  15   0       92.44      107.74     32.50 o
   3  15   0      655.46      704.92     48.67 o
   4  15   0      431.03      431.29     44.10 o
   5  15   0      438.82      413.73     43.05 o
   6  15   0      658.20      517.83     46.42 o
   7  15   0      608.13      766.21     51.92 o
   8  15   0      178.48       94.16     38.26 o
   0  16   0      108.13      203.88     76.63 o
   1  16   0      287.47      327.12     46.93 o
   2  16   0       20.04        4.07     30.14 o
   3  16   0      322.90      282.00     40.79 o
   4  16   0      140.86      126.03     45.25 o
   5  16   0       35.80       25.66     35.87 o
   6  16   0      118.14      124.33     37.27 o
   7  16   0       21.94       80.72     35.77 o
   1  17   0        1.77      -11.27     37.97 o
   2  17   0      137.57      112.77     44.39 o
   3  17   0      533.03      520.05     49.37 o
   4  17   0       12.88       -2.99     36.27 o
   5  17   0      806.20      858.82     58.58 o
   6  17   0        3.17      -25.95     33.34 o
   0  18   0       37.47      -58.78     97.71 o
   1  18   0       24.01      -38.09     38.09 o
   2  18   0       45.43       28.52     42.39 o
   3  18   0       11.01       -7.72     39.14 o
   4  18   0      105.87      110.51     40.68 o
 -13   0   1      229.86      157.79     77.47 o
 -11   0   1       25.96      -16.60     28.47 o
  -9   0   1      369.84      284.88     53.47 o
  -7   0   1     4814.75     4722.17     88.31 o
  -5   0   1     1179.20     1195.69     30.50 o
  -3   0   1    18372.75    17513.56    251.19 o
  -1   0   1   124465.34       -2.17      2.17 o
   3   0   1     2791.99     3082.76     80.89 o
   5   0   1     3249.30     3054.00     61.90 o
   7   0   1    26344.48    27661.65    408.98 o
   9   0   1     6742.96     7322.10    188.58 o
  11   0   1      188.43      151.41     37.29 o
  13   0   1      774.68      721.60     64.21 o
 -14   1   1      594.10      594.74     45.42 o
 -13   1   1      542.57      557.13     42.01 o
 -12   1   1      339.26      229.90     36.69 o
 -11   1   1        8.42        1.89     21.13 o
 -10   1   1      444.27      409.47     30.08 o
  -9   1   1      285.94      270.49     24.35 o
  -8   1   1        2.24      -11.14     11.14 o
  -7   1   1     3940.59     3877.98     53.57 o
  -6   1   1     2036.92     2350.93     35.18 o
  -5   1   1     2150.57     1807.69     27.90 o
  -4   1   1      471.74      544.55     12.74 o
  -3   1   1     5811.72     6235.24     69.05 o
  -2   1   1    30259.89    39975.30    427.01 o
  -1   1   1    19503.48    16987.67    688.58 o
   0   1   1    26145.52        0.62      1.34 o
   1   1   1      103.70       83.72      5.93 o
   2   1   1      133.52       39.14      4.84 o
   3   1   1     1443.30     1477.76     22.90 o
   4   1   1     1744.95     1406.73     26.32 o
   5   1   1      248.43      206.82     11.27 o
   6   1   1       56.59       93.35     11.25 o
   7   1   1     1191.62     1209.13     30.84 o
   8   1   1      873.67      840.02     23.98 o
   9   1   1      129.46      226.05     36.00 o
  10   1   1      989.75     1000.80     42.87 o
  11   1   1      663.99      583.44     36.73 o
  12   1   1      350.48      177.39     30.23 o
  13   1   1        8.85       55.04     30.83 o
  14   1   1        1.40       21.06     29.80 o
 -14   2   1       88.39       79.28     31.53 o
 -13   2   1      304.54      423.04     38.16 o
 -12   2   1       15.55      -22.34     22.34 o
 -11   2   1       11.14       19.55     21.40 o
 -10   2   1      367.00      294.54     26.56 o
  -9   2   1       55.67       23.10     16.84 o
  -8   2   1     3110.73     3212.65     68.45 o
  -7   2   1     4991.25     5068.35     70.97 o
  -6   2   1     2419.76     2860.53     49.07 o
  -5   2   1     2351.30     2339.80     40.21 o
  -4   2   1     1053.88     1251.66     23.38 o
  -3   2   1     4139.70     4537.21     58.59 o
  -2   2   1    35338.41    42106.71    487.68 o
  -1   2   1    37851.96    53028.79    416.34 o
   0   2   1    10461.67    14650.97    112.96 o
   1   2   1    51345.88    63008.61    472.92 o
   2   2   1     1112.59     1587.85     21.79 o
   3   2   1     1220.89     2008.78     40.53 o
   4   2   1       40.81       15.27      7.27 o
   5   2   1     2197.06     1965.62     33.18 o
   6   2   1     5894.27     5735.93     84.46 o
   7   2   1     4729.90     4488.87     65.92 o
   8   2   1    10976.67    11269.20    141.07 o
   9   2   1    10349.73    10511.85    160.14 o
  10   2   1       67.95       80.01     22.18 o
  11   2   1     1269.99     1197.38     49.77 o
  12   2   1      346.56      343.62     34.91 o
  13   2   1      346.85      371.66     46.71 o
  14   2   1      240.03      285.31     37.96 o
 -14   3   1      404.45      375.00     49.35 o
 -13   3   1       10.39      -22.09     25.34 o
 -12   3   1        1.58      -22.47     22.47 o
 -11   3   1       43.37       47.90     22.69 o
 -10   3   1     1293.43     1257.12     46.01 o
  -9   3   1      183.58      168.01     19.09 o
  -8   3   1      130.84       90.17     16.12 o
  -7   3   1      109.93      209.17     20.75 o
  -6   3   1    11288.27    11004.95    143.93 o
  -5   3   1     9079.12    10120.74    121.89 o
  -4   3   1     1494.54     1539.37     27.67 o
  -3   3   1    15734.41    17535.95    183.05 o
  -2   3   1     1956.12     2145.51     29.13 o
  -1   3   1      136.46      117.87      5.82 o
   0   3   1      115.91       33.23      4.78 o
   1   3   1      104.78      102.93      5.37 o
   2   3   1    52181.00    62263.81    555.85 o
   3   3   1     4475.83     4764.13     50.14 o
   4   3   1     8192.97     7338.38     98.98 o
   5   3   1     7546.49     8254.92    127.70 o
   6   3   1      201.02      130.05     14.29 o
   7   3   1       54.86       45.28     13.71 o
   8   3   1      101.04      120.49     17.68 o
   9   3   1     2828.91     2829.27     62.24 o
  10   3   1      161.14      131.72     24.00 o
  11   3   1      294.93      296.27     30.92 o
  12   3   1      504.48      488.90     38.49 o
  13   3   1       92.61       74.21     40.21 o
 -13   4   1      109.80       58.56     27.81 o
 -12   4   1      515.13      599.65     38.28 o
 -11   4   1      139.62      109.12     24.87 o
 -10   4   1       22.63        1.92     17.50 o
  -9   4   1      377.22      323.55     28.65 o
  -8   4   1      235.22      138.17     25.06 o
  -7   4   1      356.71      257.64     25.22 o
  -6   4   1     1497.85     1801.28     38.37 o
  -5   4   1     1487.71     1279.25     34.02 o
  -4   4   1    22122.73    26612.31    274.68 o
  -3   4   1     4897.46     4073.00     67.01 o
  -2   4   1      102.21       20.51      6.22 o
  -1   4   1     2883.12     3849.49     44.01 o
   0   4   1     6106.81     5271.72     50.53 o
   1   4   1      629.37      350.06     11.26 o
   2   4   1      616.76     1268.79     24.68 o
   3   4   1    11096.44     9884.04    103.18 o
   4   4   1     5082.17     5018.27     63.76 o
   5   4   1      480.60      912.84     28.59 o
   6   4   1       98.13       72.02     14.04 o
   7   4   1     3763.48     3512.78     68.18 o
   8   4   1     2096.77     2350.32     63.02 o
   9   4   1       22.44       35.40     17.43 o
  10   4   1     3233.81     3485.83     81.14 o
  11   4   1      223.39      127.82     38.49 o
  12   4   1       24.24       40.95     25.93 o
  13   4   1       60.06       57.33     28.23 o
 -13   5   1      320.59      382.57     46.25 o
 -12   5   1       31.09       -4.44     22.80 o
 -11   5   1      351.56      314.78     28.05 o
 -10   5   1       58.98       21.99     41.73 o
  -9   5   1      460.07      479.39     47.10 o
  -8   5   1       18.87        1.34     16.91 o
  -7   5   1     3985.17     3799.12     70.39 o
  -6   5   1      394.34      426.70     16.33 o
  -5   5   1      341.72      352.42     14.41 o
  -4   5   1    12039.57    12787.83    149.97 o
  -3   5   1     1998.16     2431.15     53.37 o
  -2   5   1    13596.89    13795.80    138.27 o
  -1   5   1     1154.77     1115.70     19.90 o
   0   5   1      426.18      506.99     13.94 o
   1   5   1     2872.32     3250.55     39.76 o
   2   5   1      963.18     1003.38     27.65 o
   3   5   1     2605.19     2880.86     45.92 o
   4   5   1    16676.08    19366.65    220.57 o
   5   5   1     3668.80     3451.68     53.49 o
   6   5   1     1240.62     1204.49     30.07 o
   7   5   1        4.63        2.22     13.97 o
   8   5   1     1576.63     1449.65     53.96 o
   9   5   1       47.94        7.08     22.20 o
  10   5   1        4.93        0.68     19.83 o
  11   5   1      207.16      109.45     25.59 o
  12   5   1      105.31      107.44     28.22 o
  13   5   1       75.19      115.88     38.88 o
 -13   6   1        8.13      -10.48     36.26 o
 -12   6   1      435.66      485.19     43.62 o
 -11   6   1      104.36      107.06     22.45 o
 -10   6   1      183.93      224.89     26.62 o
  -9   6   1        7.69      -11.03     14.73 o
  -8   6   1       30.04       51.65     14.65 o
  -7   6   1     1656.70     1544.67     30.86 o
  -6   6   1      577.46      673.56     21.67 o
  -5   6   1     2514.06     2728.88     52.63 o
  -4   6   1    13830.68    14644.45    172.15 o
  -3   6   1     2954.53     3492.76     44.60 o
  -2   6   1     9864.31    10336.56    104.18 o
  -1   6   1     3880.45     3345.66     54.67 o
   0   6   1    13501.16    12455.35    138.30 o
   1   6   1     1549.73     1545.42     31.66 o
   2   6   1     8936.02     9767.80    105.86 o
   3   6   1     1179.22     1168.32     34.00 o
   4   6   1     1381.60     1380.63     31.39 o
   5   6   1     4088.71     4357.62     65.67 o
   6   6   1       11.64       13.11     15.11 o
   7   6   1      143.93      100.84     15.58 o
   8   6   1      127.96      105.96     18.70 o
   9   6   1      810.86      874.68     41.63 o
  10   6   1     1973.16     2005.45     57.23 o
  11   6   1      559.57      577.42     30.29 o
  12   6   1      407.82      414.97     38.54 o
  13   6   1        2.84        8.91     38.60 o
 -13   7   1       68.09      -22.20     42.73 o
 -12   7   1      293.67      222.45     65.47 o
 -11   7   1      389.35      321.45     87.13 o
 -10   7   1      231.23      259.13     43.13 o
  -9   7   1      163.40      115.53     18.90 o
  -8   7   1      895.88      850.73     32.49 o
  -7   7   1        6.95       -7.33     13.25 o
  -6   7   1     2779.36     2628.95     47.49 o
  -5   7   1      118.39       68.19     13.00 o
  -4   7   1      341.59      494.54     30.21 o
  -3   7   1     1296.33     1002.67     27.36 o
  -2   7   1      612.45      779.10     21.00 o
  -1   7   1      193.93      200.62     14.07 o
   0   7   1       89.24       53.29     11.54 o
   1   7   1      695.10      762.63     29.06 o
   2   7   1     8596.58     9197.70    109.69 o
   3   7   1       20.78       53.21     11.76 o
   4   7   1     1194.76     1252.65     31.98 o
   5   7   1     1592.28     1370.94     33.50 o
   6   7   1      302.21      334.20     19.58 o
   7   7   1        5.15       19.46     16.58 o
   8   7   1      976.20     1018.00     64.54 o
   9   7   1     1310.40     1411.11     45.72 o
  10   7   1       28.11       50.66     20.98 o
  11   7   1       38.71       58.75     20.45 o
  12   7   1      411.61      541.15     59.57 o
  13   7   1       55.18      121.36     45.35 o
 -12   8   1       18.43      -20.99     30.28 o
 -11   8   1        4.11      -24.63     65.90 o
 -10   8   1       28.54      -24.63     24.63 o
  -9   8   1        1.25      -20.81     34.82 o
  -8   8   1       85.66      130.66     19.54 o
  -7   8   1      769.97      792.43     31.34 o
  -6   8   1      707.10      746.36     26.88 o
  -5   8   1     9000.87     9264.66    122.01 o
  -4   8   1     2875.97     3148.84     55.08 o
  -3   8   1     3132.61     2977.32     53.09 o
  -2   8   1     8136.11     9041.52    110.22 o
  -1   8   1     6302.50     7045.44     89.91 o
   0   8   1    11346.95    12062.64    139.73 o
   1   8   1      263.50      259.83     18.30 o
   2   8   1     1165.11     1413.62     34.72 o
   3   8   1      542.06      583.33     23.41 o
   4   8   1     1087.23      939.01     33.05 o
   5   8   1      743.00      758.35     27.83 o
   6   8   1       11.70       11.68     16.63 o
   7   8   1     2198.47     2261.80     82.78 o
   8   8   1      253.49      244.64     37.24 o
   9   8   1     1679.94     1858.70     58.11 o
  10   8   1      306.81      448.60     55.49 o
  11   8   1     1242.00     1169.85     67.06 o
  12   8   1       23.56       75.88     38.57 o
 -12   9   1      195.02      113.40     85.08 o
 -11   9   1       17.76      -40.38     71.49 o
 -10   9   1      321.30      402.75    135.83 o
  -9   9   1      112.53      117.66     22.53 o
  -8   9   1      177.13      245.32     27.62 o
  -7   9   1        5.50       -0.63     20.16 o
  -6   9   1      517.46      431.56     28.96 o
  -5   9   1     1087.39     1098.05     48.26 o
  -4   9   1       47.91       14.78     12.56 o
  -3   9   1      634.91      687.33     26.36 o
  -2   9   1     1172.11     1052.39     32.07 o
  -1   9   1     1033.62     1214.52     41.28 o
   0   9   1      255.87      249.49     21.38 o
   1   9   1      398.26      343.90     21.63 o
   2   9   1     3945.07     3664.07     79.08 o
   3   9   1      322.94      336.73     20.20 o
   4   9   1     2911.85     2836.98     61.02 o
   5   9   1     1958.20     2034.21     53.24 o
   6   9   1     1706.23     1736.30     51.52 o
   7   9   1      225.06      168.87     24.85 o
   8   9   1     1050.87     1164.76     47.35 o
   9   9   1        6.33       -6.08     24.23 o
  10   9   1        3.51        1.79     21.65 o
  11   9   1       86.82      134.98     85.59 o
  12   9   1      368.26      493.77     56.64 o
 -12  10   1      183.16      157.47     84.07 o
 -11  10   1        4.29       15.75     73.27 o
 -10  10   1      150.99       82.24     59.30 o
  -9  10   1        5.36       -1.09     24.61 o
  -8  10   1      266.78      272.01     38.44 o
  -7  10   1      165.10      154.94     23.70 o
  -6  10   1     3957.89     4002.45     84.74 o
  -5  10   1      704.54      546.33     32.84 o
  -4  10   1     2437.68     2597.90     79.06 o
  -3  10   1       10.20        6.97     15.16 o
  -2  10   1      302.57      325.15     20.71 o
  -1  10   1    15335.30    15428.84    179.00 o
   0  10   1     2416.60     2590.99     50.17 o
   1  10   1      236.08      106.23     17.80 o
   2  10   1     1280.54     1214.46     61.31 o
   3  10   1      241.29      178.03     24.30 o
   4  10   1      736.38      592.96     34.48 o
   5  10   1      231.44      260.79     38.66 o
   6  10   1       19.13      -18.87     28.52 o
   7  10   1     1363.24     1427.39     50.21 o
   8  10   1      471.83      470.42     36.16 o
   9  10   1      224.17      151.12     29.49 o
  10  10   1       52.35        3.70     30.62 o
  11  10   1        0.75       96.76     85.07 o
 -11  11   1      206.49      187.95     95.37 o
 -10  11   1      203.87      189.20     64.29 o
  -9  11   1      611.99      686.49     52.17 o
  -8  11   1      195.87      145.27     29.09 o
  -7  11   1     1487.78     1638.76     55.29 o
  -6  11   1      539.64      461.81     34.09 o
  -5  11   1     1302.84     1230.76     48.26 o
  -4  11   1      273.46      229.27     39.46 o
  -3  11   1     1242.37     1100.02     38.17 o
  -2  11   1      701.88      671.14     46.24 o
  -1  11   1     3013.14     3163.85     57.89 o
   0  11   1     4197.76     4255.61     69.68 o
   1  11   1     3669.45     3527.36     61.81 o
   2  11   1     6652.98     6696.72    100.08 o
   3  11   1     2285.65     2171.95     53.71 o
   4  11   1     7535.78     7840.31    138.12 o
   5  11   1       10.28       16.28     22.95 o
   6  11   1      684.10      765.91     40.55 o
   7  11   1     3577.13     3824.61     88.67 o
   8  11   1       73.18       77.26     34.92 o
   9  11   1      212.82       67.99     48.34 o
  10  11   1      283.20      315.57     72.15 o
  11  11   1      193.53      352.14    105.15 o
 -10  12   1       77.78      106.16    111.30 o
  -9  12   1      665.66      776.09     94.63 o
  -8  12   1      589.73      593.44     49.09 o
  -7  12   1      769.52      755.85     60.18 o
  -6  12   1      802.21      823.35     44.95 o
  -5  12   1       99.93      129.69     28.45 o
  -4  12   1      173.23      142.12     28.06 o
  -3  12   1      207.31      177.78     25.78 o
  -2  12   1     4059.28     3926.64     72.48 o
  -1  12   1       12.23       -5.91     18.03 o
   0  12   1     2195.28     2472.98     53.47 o
   1  12   1      893.55      968.63     36.19 o
   2  12   1      142.10      125.19     21.81 o
   3  12   1       32.76       13.01     23.24 o
   4  12   1        9.06      -10.85     22.97 o
   5  12   1        6.20        9.39     23.28 o
   6  12   1      491.88      533.97     38.49 o
   7  12   1        8.53       38.30     25.67 o
   8  12   1      742.11      728.64     46.84 o
   9  12   1        0.46       -3.94     27.17 o
  10  12   1        0.67      -89.07     89.07 o
 -10  13   1       29.65      -50.96     62.80 o
  -9  13   1      381.88      291.58     80.61 o
  -8  13   1       38.67       15.25     27.94 o
  -7  13   1      273.11      233.70     43.11 o
  -6  13   1       94.66       54.28     29.12 o
  -5  13   1       33.92       49.25     26.63 o
  -4  13   1        4.07      -23.66     23.66 o
  -3  13   1      104.56       76.48     24.25 o
  -2  13   1       39.08        0.86     23.26 o
  -1  13   1     1745.89     1647.61     48.47 o
   0  13   1      167.74      232.69     27.59 o
   1  13   1     4396.20     4161.65     84.33 o
   2  13   1      234.51      240.68     30.17 o
   3  13   1     3084.14     3146.49     74.16 o
   4  13   1      607.32      727.75     53.86 o
   5  13   1      700.85      659.53     43.48 o
   6  13   1       64.79       50.10     30.49 o
   7  13   1      771.71      731.77     46.68 o
   8  13   1       59.50       53.67     32.92 o
   9  13   1       64.80       73.99     46.34 o
  10  13   1       24.79      -20.45     63.38 o
  -9  14   1      300.31      365.12     85.91 o
  -8  14   1       23.10      -27.32     42.27 o
  -7  14   1      561.78      650.69     63.84 o
  -6  14   1        0.58      -27.16     27.16 o
  -5  14   1       51.09       21.71     27.76 o
  -4  14   1      517.27      523.48     37.68 o
  -3  14   1      150.86      106.78     27.79 o
  -2  14   1       83.04       45.75     27.00 o
  -1  14   1       52.02       58.07     28.16 o
   0  14   1       30.52       -0.81     22.47 o
   1  14   1      103.77      129.01     27.66 o
   2  14   1       76.89       26.29     29.14 o
   3  14   1       48.52        9.90     24.43 o
   4  14   1        4.37       -9.05     27.33 o
   5  14   1      142.15      125.89     33.57 o
   6  14   1       83.33       88.98     32.18 o
   7  14   1      315.59      337.47     40.13 o
   8  14   1      131.85      116.55     35.99 o
   9  14   1        8.39        6.55     66.67 o
  -8  15   1      157.69      161.50     35.41 o
  -7  15   1      552.42      595.70     48.18 o
  -6  15   1        1.46      -23.65     30.63 o
  -5  15   1       78.12       95.29     29.21 o
  -4  15   1       50.29        4.48     30.42 o
  -3  15   1       33.17       15.22     30.80 o
  -2  15   1      232.13      132.64     39.74 o
  -1  15   1     1030.82      835.92     49.60 o
   0  15   1      613.38      673.13     45.89 o
   1  15   1     1707.56     1818.52     67.51 o
   2  15   1     1384.80     1368.82    100.21 o
   3  15   1     1664.64     1704.35     67.14 o
   4  15   1     2012.96     2194.04     76.72 o
   5  15   1     1120.71     1316.16     68.43 o
   6  15   1      940.54     1064.92     57.97 o
   7  15   1      269.93      349.68     42.31 o
   8  15   1        7.45       11.07     33.73 o
  -7  16   1      121.50      120.28     71.48 o
  -6  16   1      281.46      284.81     51.07 o
  -5  16   1      351.11      409.61     45.35 o
  -4  16   1     1118.23     1127.99     60.86 o
  -3  16   1       11.81      -30.26     30.91 o
  -2  16   1      322.92      420.50     43.99 o
  -1  16   1      309.02      204.19     36.59 o
   0  16   1       77.59       72.57     37.98 o
   1  16   1       16.00       28.71     40.49 o
   2  16   1      339.55      374.11     42.49 o
   3  16   1       82.64       84.54     34.48 o
   4  16   1       57.83       39.80     34.15 o
   5  16   1       23.28       45.36     34.29 o
   6  16   1      196.32      181.24     39.95 o
   7  16   1       77.87       75.00     36.04 o
  -6  17   1      182.06      158.18     42.75 o
  -5  17   1        7.37       12.46     38.24 o
  -4  17   1       10.15       21.26     34.83 o
  -3  17   1      365.17      408.81     52.68 o
  -2  17   1      227.65      237.07     48.32 o
  -1  17   1      252.48      252.33     52.79 o
   0  17   1      121.54      101.07     42.19 o
   1  17   1       38.26       76.33     41.20 o
   2  17   1     1572.67     1560.63     81.07 o
   3  17   1        5.84       30.93     34.56 o
   4  17   1      661.00      680.17     54.90 o
   5  17   1       12.39       47.23     36.84 o
   6  17   1      211.53      215.80     42.87 o
  -4  18   1       52.45       -9.27     35.44 o
  -3  18   1       38.54       30.96     40.92 o
  -2  18   1      245.82      162.04     46.65 o
  -1  18   1      164.71      150.12     46.66 o
   0  18   1       97.91       42.21     44.72 o
   1  18   1      111.68       50.26     43.85 o
   2  18   1       52.66       37.41     42.27 o
   3  18   1       36.98       15.20     58.58 o
   4  18   1       32.54       24.03     42.28 o
 -14   0   2       81.83       71.28     56.51 o
 -12   0   2       79.63      113.41     37.83 o
 -10   0   2     2136.24     2570.46     93.30 o
  -8   0   2    16420.27    17561.38    239.42 o
  -6   0   2     6820.60     6779.93    111.92 o
  -4   0   2      839.71      556.68     19.20 o
  -2   0   2    10088.45     9896.54    143.74 o
   0   0   2      787.62       -1.11      1.11 o
   2   0   2    25224.34    29678.08    451.79 o
   4   0   2     2240.30     2564.92     51.28 o
   6   0   2    47751.39    50051.96    832.63 o
   8   0   2    14591.40    14500.42    231.31 o
  10   0   2      875.57      720.95     52.75 o
  12   0   2      323.92      253.18     96.33 o
  14   0   2       50.76       13.09     43.08 o
 -14   1   2       67.18      147.24     34.37 o
 -13   1   2        1.69       -4.56     26.22 o
 -12   1   2      160.59      119.47     27.23 o
 -11   1   2       57.02       75.07     23.53 o
 -10   1   2     1742.20     1751.05     52.91 o
  -9   1   2      658.25      678.30     31.97 o
  -8   1   2     6370.80     6631.83     82.50 o
  -7   1   2     9607.57     9566.85    108.79 o
  -6   1   2    10157.93    10073.42    112.34 o
  -5   1   2     4558.55     4945.69     59.46 o
  -4   1   2     5321.00     5176.67     56.33 o
  -3   1   2     5293.66     6306.82     64.98 o
  -2   1   2       34.47       30.46      6.61 o
  -1   1   2     1679.17     1055.72     24.41 o
   0   1   2       71.78       28.71      8.05 o
   1   1   2      235.33       -3.65      3.65 o
   2   1   2     2986.67     3087.20     37.74 o
   3   1   2     7635.03     8310.40     85.91 o
   4   1   2     1896.02     1650.07     26.30 o
   5   1   2     1097.24     1457.64     30.21 o
   6   1   2     1720.62     2099.63     48.14 o
   7   1   2     1819.63     2022.58     43.73 o
   8   1   2     2061.55     2143.22     60.38 o
   9   1   2       63.11       76.95     18.47 o
  10   1   2      116.52      164.64     25.18 o
  11   1   2       64.28      114.04     26.80 o
  12   1   2       32.72      -24.07     24.07 o
  13   1   2        0.16       23.13     51.87 o
  14   1   2        0.07       -0.49     38.10 o
 -14   2   2       31.45      -13.29     27.71 o
 -13   2   2      102.71       97.77     28.99 o
 -12   2   2      128.73      102.07     40.79 o
 -11   2   2      112.48      144.45     24.87 o
 -10   2   2       68.36       29.01     21.54 o
  -9   2   2     2773.17     2880.08     59.07 o
  -8   2   2     2161.94     2224.86     41.97 o
  -7   2   2     3677.67     3932.49     58.11 o
  -6   2   2     5047.82     5369.26     70.70 o
  -5   2   2        4.27       -7.13      7.13 o
  -4   2   2      568.07      461.19     12.97 o
  -3   2   2     4938.65     5292.24     73.17 o
  -2   2   2      107.95       57.48      8.44 o
  -1   2   2      789.19      436.35      7.54 o
   0   2   2       85.52       14.14      3.97 o
   1   2   2    20298.03    24649.68    195.15 o
   2   2   2    19168.58    25070.48    329.52 o
   3   2   2     3884.32     5279.09     84.87 o
   4   2   2     1844.86     2204.42     39.66 o
   5   2   2     6539.28     7039.32     89.17 o
   6   2   2    10369.58    11920.68    132.97 o
   7   2   2     6931.61     6558.33     81.87 o
   8   2   2     3949.74     4088.48     65.82 o
   9   2   2        3.53       11.15     17.67 o
  10   2   2     1313.08     1311.12     55.45 o
  11   2   2      464.41      402.99     34.02 o
  12   2   2      179.13      181.43     31.67 o
  13   2   2       20.39       -7.20     26.93 o
  14   2   2       29.71       67.96     39.72 o
 -14   3   2       49.74       64.94     45.71 o
 -13   3   2        1.61      -21.29     24.32 o
 -12   3   2       30.13       47.00     24.60 o
 -11   3   2       66.98       51.63     22.01 o
 -10   3   2     1285.72     1162.13     41.82 o
  -9   3   2      362.83      364.24     28.45 o
  -8   3   2      289.50      368.16     18.63 o
  -7   3   2     9937.16    10245.36    137.00 o
  -6   3   2      591.42      603.08     20.56 o
  -5   3   2     2250.25     2494.98     39.30 o
  -4   3   2     6971.07     7279.91    110.77 o
  -3   3   2     9312.24     9240.92    132.55 o
  -2   3   2     3664.47     4265.08     50.27 o
  -1   3   2     4718.74     3363.36     34.44 o
   0   3   2      954.01     1300.35     16.84 o
   1   3   2     6298.11     6577.71     65.60 o
   2   3   2    99183.49   129228.51   1144.01 o
   3   3   2      299.84      421.42     14.84 o
   4   3   2    20408.22    20859.72    218.01 o
   5   3   2        6.28      154.73     27.30 o
   6   3   2      216.11      161.77     15.61 o
   7   3   2      684.02      871.79     26.98 o
   8   3   2      549.70      492.56     27.91 o
   9   3   2     1471.53     1516.38     45.32 o
  10   3   2       44.58       40.49     31.30 o
  11   3   2       95.26      101.19     27.88 o
  12   3   2      286.50      259.82     34.03 o
  13   3   2       57.11       27.58     27.50 o
 -13   4   2       56.34        8.35     35.20 o
 -12   4   2        4.32      -21.42     21.42 o
 -11   4   2        1.60       22.04     20.42 o
 -10   4   2        0.75       17.03     24.01 o
  -9   4   2     3398.01     3601.97     82.10 o
  -8   4   2      361.47      393.06     21.57 o
  -7   4   2     2811.10     2709.37     53.69 o
  -6   4   2       29.92       12.74      9.40 o
  -5   4   2    23226.75    23850.43    268.01 o
  -4   4   2       57.46      162.77     18.12 o
  -3   4   2     7672.12     6524.33     75.45 o
  -2   4   2     1820.42     1705.06     20.54 o
  -1   4   2      994.13      647.70     19.81 o
   0   4   2      310.04      342.20     10.47 o
   1   4   2        3.64      139.97      8.21 o
   2   4   2       32.01       97.48     15.01 o
   3   4   2    38421.76    42559.06    431.01 o
   4   4   2      303.54       77.67      9.56 o
   5   4   2     9786.88    10348.65    147.57 o
   6   4   2      729.12      920.27     31.55 o
   7   4   2      850.52      777.68     33.71 o
   8   4   2      102.66      110.67     17.50 o
   9   4   2     5624.16     4925.50    120.25 o
  10   4   2        0.88       25.59     21.64 o
  11   4   2       97.65       74.68     25.93 o
  12   4   2       84.38       64.98     31.24 o
  13   4   2        0.71       43.64     28.56 o
 -13   5   2       39.91      -15.27     34.43 o
 -12   5   2        4.85      -34.66     34.66 o
 -11   5   2     1410.90     1328.62     58.70 o
 -10   5   2       97.79       29.53     32.43 o
  -9   5   2     1959.87     1810.40     87.83 o
  -8   5   2      208.69      226.46     23.61 o
  -7   5   2     3200.21     3353.62     59.24 o
  -6   5   2      204.79      279.26     13.21 o
  -5   5   2     5067.99     5339.04     70.88 o
  -4   5   2      327.48      265.56     27.50 o
  -3   5   2      282.97      329.89     13.67 o
  -2   5   2      999.65      944.16     18.74 o
  -1   5   2     1296.20     1145.76     21.13 o
   0   5   2      190.46      233.89     11.46 o
   1   5   2     5329.93     6105.11     65.35 o
   2   5   2     1975.95     1760.14     27.22 o
   3   5   2    79057.32    99146.78   1054.61 o
   4   5   2    12467.44    14037.78    153.51 o
   5   5   2     9478.65     9383.53    126.54 o
   6   5   2      196.34      247.68     15.29 o
   7   5   2      455.86      457.78     25.67 o
   8   5   2      485.93      427.37     31.19 o
   9   5   2      198.58       95.73     19.91 o
  10   5   2       18.21      -12.06     19.86 o
  11   5   2       80.19      156.50     28.53 o
  12   5   2       22.95       36.16     30.74 o
  13   5   2       93.82      171.54     50.79 o
 -13   6   2      122.79      126.64     40.53 o
 -12   6   2      407.89      499.10     41.84 o
 -11   6   2       24.91       -3.09     36.44 o
 -10   6   2      215.43      170.90     21.41 o
  -9   6   2       12.49      -12.80     14.97 o
  -8   6   2      113.94      154.46     16.12 o
  -7   6   2      522.61      568.12     22.73 o
  -6   6   2     1857.68     1953.56     36.00 o
  -5   6   2     4278.46     4321.72     62.58 o
  -4   6   2      531.15      435.58     16.86 o
  -3   6   2    12760.00    14675.17    148.51 o
  -2   6   2     2283.70     2880.51     41.28 o
  -1   6   2       28.90       -0.95      7.88 o
   0   6   2     1543.76     1852.28     33.01 o
   1   6   2      932.73     1180.49     28.68 o
   2   6   2     2061.87     2124.06     34.46 o
   3   6   2     5173.64     5462.68     70.05 o
   4   6   2     1162.33      861.30     24.92 o
   5   6   2     1504.78     1407.75     33.83 o
   6   6   2       27.31       48.39     13.59 o
   7   6   2     1292.67     1298.05     40.38 o
   8   6   2      827.84      828.25     43.33 o
   9   6   2     1842.35     1849.56     52.68 o
  10   6   2      447.95      457.99     43.45 o
  11   6   2       10.78       17.72     20.06 o
  12   6   2        8.09       23.62     26.28 o
  13   6   2        9.81      -39.16     39.16 o
 -13   7   2       67.24       97.95     38.31 o
 -12   7   2       33.71       96.88     74.66 o
 -11   7   2      386.60      407.51     66.02 o
 -10   7   2      313.68      386.27     26.21 o
  -9   7   2       78.50       36.33     16.02 o
  -8   7   2      119.63       95.13     15.68 o
  -7   7   2      667.85      688.55     23.34 o
  -6   7   2       12.66        2.09     11.01 o
  -5   7   2      828.97      766.48     24.26 o
  -4   7   2     6498.78     6226.85     85.23 o
  -3   7   2      568.25      472.86     25.58 o
  -2   7   2       15.74       65.78     11.10 o
  -1   7   2        6.59       13.53      9.79 o
   0   7   2     5942.63     6274.22     79.87 o
   1   7   2     2307.09     2328.06     42.86 o
   2   7   2     4547.60     4431.32     62.32 o
   3   7   2     6332.46     6399.00     81.46 o
   4   7   2        3.67       21.91     10.91 o
   5   7   2     4181.48     4227.88     73.39 o
   6   7   2      965.75      931.59     31.53 o
   7   7   2       24.83       13.52     16.73 o
   8   7   2      493.56      445.01     28.38 o
   9   7   2        2.19      -18.04     18.32 o
  10   7   2      297.95      280.45     24.34 o
  11   7   2      284.61      178.18     25.23 o
  12   7   2      143.77       37.40     39.51 o
  13   7   2       31.52      -38.47     38.47 o
 -12   8   2      430.19      463.70    101.73 o
 -11   8   2      406.70      461.28     98.94 o
 -10   8   2       10.22      -25.15     50.79 o
  -9   8   2      623.06      619.43     28.75 o
  -8   8   2       50.87        8.17     15.18 o
  -7   8   2      395.55      359.74     23.85 o
  -6   8   2     1040.88      964.54     29.12 o
  -5   8   2      234.77      342.57     19.85 o
  -4   8   2     2238.85     2265.43     47.48 o
  -3   8   2     6014.46     6611.39    110.46 o
  -2   8   2      591.97      769.37     35.67 o
  -1   8   2     3864.11     3835.94     95.27 o
   0   8   2     2512.43     2456.90     44.06 o
   1   8   2     2578.97     2950.00     52.74 o
   2   8   2     1720.79     1881.58     43.03 o
   3   8   2      673.69      692.29     25.58 o
   4   8   2     1604.16     1454.28     47.21 o
   5   8   2      454.41      415.21     25.36 o
   6   8   2     3932.57     4152.06     76.77 o
   7   8   2     2891.78     2902.85     67.79 o
   8   8   2     1792.45     1846.67     65.14 o
   9   8   2      102.74      147.48     25.86 o
  10   8   2      211.15      132.42     33.53 o
  11   8   2       99.24      123.46     29.70 o
  12   8   2       82.71       57.71     57.33 o
 -12   9   2      110.90      -13.97     73.14 o
 -11   9   2       37.98      -34.28     72.25 o
 -10   9   2      454.61      390.78    120.91 o
  -9   9   2        7.88       -0.85     18.43 o
  -8   9   2     1039.64     1118.66     39.74 o
  -7   9   2       91.58       73.65     30.44 o
  -6   9   2     3402.37     3501.25     68.99 o
  -5   9   2     2629.48     2751.75     59.30 o
  -4   9   2       28.44       62.66     17.18 o
  -3   9   2     4130.65     3939.92     64.36 o
  -2   9   2      190.15      233.71     17.62 o
  -1   9   2      646.38      514.04     23.46 o
   0   9   2     7461.27     7675.94    105.86 o
   1   9   2    11174.84    11054.09    133.66 o
   2   9   2     4608.26     4439.98     77.14 o
   3   9   2     1156.52     1183.97     33.32 o
   4   9   2        2.86       -0.99     10.32 o
   5   9   2      166.86      118.17     21.30 o
   6   9   2       20.79       31.92     20.26 o
   7   9   2       53.97       15.54     21.49 o
   8   9   2      411.76      439.64     34.44 o
   9   9   2      640.53      605.33     38.25 o
  10   9   2       92.43      114.49     26.87 o
  11   9   2     1355.50     1030.51    130.50 o
  12   9   2        5.47       58.22     51.74 o
 -12  10   2        3.71        1.27     82.41 o
 -11  10   2     1113.27      980.34    132.14 o
 -10  10   2       17.63       72.80     55.00 o
  -9  10   2      398.01      519.38     81.47 o
  -8  10   2      187.80      167.99     24.11 o
  -7  10   2      170.32      126.31     23.04 o
  -6  10   2     1015.64      909.40     39.74 o
  -5  10   2      736.91      581.23     39.57 o
  -4  10   2      148.47      135.78     24.26 o
  -3  10   2      439.81      394.69     28.83 o
  -2  10   2      292.61      348.33     21.33 o
  -1  10   2     1115.52     1120.38     33.12 o
   0  10   2      926.48      892.68     30.54 o
   1  10   2     2298.26     2424.60     56.34 o
   2  10   2       17.98       -8.34     14.40 o
   3  10   2     3633.88     3988.12     73.47 o
   4  10   2      432.55      354.98     34.87 o
   5  10   2     3249.63     3678.67     81.97 o
   6  10   2     1674.42     1602.86     53.43 o
   7  10   2      805.56      825.13     43.51 o
   8  10   2      876.89      964.75     46.94 o
   9  10   2       43.39       60.50     26.18 o
  10  10   2       16.31       64.72     33.64 o
  11  10   2      174.94      143.75     81.15 o
 -11  11   2        0.96       28.57     84.57 o
 -10  11   2        8.20      -38.22     54.14 o
  -9  11   2       64.15      -19.42     44.32 o
  -8  11   2       32.18      -21.55     21.55 o
  -7  11   2     1727.52     1672.65     60.94 o
  -6  11   2     1039.33     1006.24     43.58 o
  -5  11   2     2098.67     2240.81     63.34 o
  -4  11   2      989.09      867.48     41.12 o
  -3  11   2      782.91      975.55     35.78 o
  -2  11   2     1671.82     1527.92     41.72 o
  -1  11   2     2195.58     2221.37     48.31 o
   0  11   2     1616.52     1781.04     43.02 o
   1  11   2        5.27       12.44     16.22 o
   2  11   2     2238.63     2266.46     55.49 o
   3  11   2      855.02      845.57     40.58 o
   4  11   2      710.57      751.23     40.31 o
   5  11   2     1383.38     1330.13     50.98 o
   6  11   2        5.03       22.64     23.64 o
   7  11   2      830.75      821.54     61.86 o
   8  11   2      189.97      241.80     33.56 o
   9  11   2      476.02      497.79     40.80 o
  10  11   2      117.55       -3.35     57.49 o
  11  11   2      237.88      488.28    116.07 o
 -10  12   2      470.68      716.87     91.69 o
  -9  12   2      419.86      276.15    100.15 o
  -8  12   2        6.86       -0.08     31.63 o
  -7  12   2        0.35      -19.88     23.44 o
  -6  12   2       28.96        7.29     24.17 o
  -5  12   2     1151.08     1068.22     47.09 o
  -4  12   2      132.85       57.77     25.06 o
  -3  12   2      235.66      242.99     27.68 o
  -2  12   2     1582.65     1482.16     56.33 o
  -1  12   2        1.11       27.93     19.14 o
   0  12   2     3721.14     3741.85     67.28 o
   1  12   2      124.14      164.40     22.18 o
   2  12   2      775.91      765.96     33.07 o
   3  12   2      393.82      373.04     34.14 o
   4  12   2       45.47       51.48     30.25 o
   5  12   2        5.29      -22.60     22.60 o
   6  12   2       13.63       55.47     28.13 o
   7  12   2      373.85      408.72     37.33 o
   8  12   2        5.00       27.44     28.95 o
   9  12   2        0.30       -3.07     28.39 o
  10  12   2       38.02       60.72     64.45 o
 -10  13   2      268.84      374.63     80.12 o
  -9  13   2        1.94      -21.99     61.11 o
  -8  13   2        0.44        5.05     38.58 o
  -7  13   2      889.54      996.26     51.80 o
  -6  13   2      240.66      276.90     44.56 o
  -5  13   2       82.75       47.40     26.72 o
  -4  13   2       20.98      -15.46     21.75 o
  -3  13   2       80.33       59.01     24.82 o
  -2  13   2     4349.85     4533.02     91.33 o
  -1  13   2      774.34      797.32     35.50 o
   0  13   2     7497.67     7299.48    122.05 o
   1  13   2       53.73       48.05     24.96 o
   2  13   2     2787.90     2847.54     77.99 o
   3  13   2       62.41       77.66     25.35 o
   4  13   2     1916.02     1960.67     66.53 o
   5  13   2      714.92      769.71     54.04 o
   6  13   2      186.57      179.18     32.76 o
   7  13   2      610.48      689.48     46.16 o
   8  13   2     1053.75     1166.42     58.50 o
   9  13   2      223.79      246.36     62.03 o
  10  13   2      338.84      455.91     90.82 o
  -9  14   2        3.82       24.19     55.72 o
  -8  14   2      277.69      259.82     41.37 o
  -7  14   2       11.41       37.05     30.34 o
  -6  14   2       80.80       72.41     30.02 o
  -5  14   2      513.56      557.43     43.35 o
  -4  14   2      835.71      990.27     52.79 o
  -3  14   2       94.61       69.17     26.80 o
  -2  14   2      746.03      827.74     46.39 o
  -1  14   2       27.88       74.10     28.80 o
   0  14   2     1206.67     1337.80     49.56 o
   1  14   2      128.29       91.42     24.77 o
   2  14   2      802.54      732.39     45.48 o
   3  14   2      289.57      386.51     39.97 o
   4  14   2       45.86       67.31     30.09 o
   5  14   2       18.23        3.34     35.55 o
   6  14   2      580.80      722.57     49.25 o
   7  14   2        0.85       11.24     30.28 o
   8  14   2       68.26       99.61     34.86 o
   9  14   2       85.64       86.55     60.65 o
  -8  15   2       10.55      -14.40     38.56 o
  -7  15   2      143.07      140.93     35.23 o
  -6  15   2      253.86      261.86     38.73 o
  -5  15   2        8.44       11.47     26.40 o
  -4  15   2       19.53      -12.76     29.73 o
  -3  15   2      165.27      129.22     34.95 o
  -2  15   2        4.74       16.68     27.72 o
  -1  15   2      858.16      759.45     47.86 o
   0  15   2     1302.97     1285.40     71.11 o
   1  15   2      175.56      142.72     47.67 o
   2  15   2      350.94      311.59     38.82 o
   3  15   2      756.16      763.21     50.46 o
   4  15   2      143.97      144.38     36.48 o
   5  15   2      408.08      329.98     41.45 o
   6  15   2        7.05       20.91     32.30 o
   7  15   2      160.40      159.80     38.65 o
   8  15   2      173.81      152.88     51.49 o
  -7  16   2      164.27      262.87     42.22 o
  -6  16   2        0.86      -30.78     30.78 o
  -5  16   2      461.35      435.69     46.51 o
  -4  16   2      181.08      206.26     41.19 o
  -3  16   2      394.01      261.64     41.62 o
  -2  16   2     1402.80     1570.86     67.15 o
  -1  16   2        8.18       32.85     29.89 o
   0  16   2      193.59      137.60     41.27 o
   1  16   2      994.80      832.82     84.06 o
   2  16   2       12.13        6.58     31.31 o
   3  16   2       73.69       72.35     38.68 o
   4  16   2       10.85      -31.73     31.73 o
   5  16   2       66.42       86.35     36.27 o
   6  16   2      137.94      138.93     46.79 o
   7  16   2      219.02      233.03     44.32 o
  -6  17   2      313.28      330.12     46.08 o
  -5  17   2      167.10       91.45     58.83 o
  -4  17   2      134.56      136.27     41.67 o
  -3  17   2      564.99      670.56     53.35 o
  -2  17   2      113.90       80.09     43.23 o
  -1  17   2      506.95      487.00     57.05 o
   0  17   2       12.57      -35.06     35.06 o
   1  17   2      796.96      695.29     61.79 o
   2  17   2      277.55      201.79     47.30 o
   3  17   2     1109.86     1091.36     62.58 o
   4  17   2        0.37      -31.99     31.99 o
   5  17   2       18.94       -5.01     35.05 o
  -4  18   2        3.57       34.66     37.11 o
  -3  18   2     1627.34     1909.13     91.60 o
  -2  18   2        4.76      -38.07     38.07 o
  -1  18   2      530.34      517.56     60.57 o
   0  18   2       15.80       17.04     39.46 o
   1  18   2      434.07      346.66     54.46 o
   2  18   2        2.29       12.16     40.58 o
   3  18   2      119.68      173.40     48.92 o
   4  18   2        1.01      -43.70     43.70 o
 -13   0   3      156.00      209.76     45.72 o
 -11   0   3      440.69      622.09     50.84 o
  -9   0   3      841.92      707.22     44.65 o
  -7   0   3      798.75      795.08     27.42 o
  -5   0   3     1211.95     1019.94     23.09 o
  -3   0   3     2179.13     2038.12     37.22 o
  -1   0   3    20673.46    21023.52    303.47 o
   1   0   3    36895.95    45316.21    626.57 o
   3   0   3    17340.49    20577.66    302.55 o
   5   0   3     8030.97     8169.13    155.25 o
   7   0   3     7198.18     7111.54    145.49 o
   9   0   3       93.05      179.42     33.85 o
  11   0   3      476.45      337.32     47.00 o
  13   0   3      647.47      730.51     68.34 o
 -14   1   3      190.70      163.87     33.87 o
 -13   1   3      626.60      655.30     42.58 o
 -12   1   3      144.62      114.69     25.98 o
 -11   1   3     2948.09     2827.31     72.10 o
 -10   1   3       26.54       -6.60     18.20 o
  -9   1   3     6103.17     6058.47    111.06 o
  -8   1   3     2780.64     2410.08     48.18 o
  -7   1   3    10328.01    10125.19    122.30 o
  -6   1   3     1085.88     1048.73     23.61 o
  -5   1   3        1.53       -6.35      6.35 o
  -4   1   3      627.25      504.98     12.26 o
  -3   1   3      131.65      100.41      5.73 o
  -2   1   3     2818.25     2786.21     28.45 o
  -1   1   3    49773.70    62412.08    491.30 o
   0   1   3    15888.02    16341.84    236.87 o
   1   1   3    62610.88    88134.58    749.01 o
   2   1   3       49.14       23.88      5.94 o
   3   1   3      744.41      471.25     13.02 o
   4   1   3     1552.61     2348.20     37.25 o
   5   1   3     5382.76     4959.34     67.39 o
   6   1   3     6204.12     5745.73     82.32 o
   7   1   3     2615.61     2571.39     43.19 o
   8   1   3       17.85        5.48     11.96 o
   9   1   3      596.95      586.48     29.71 o
  10   1   3      788.35      861.77     42.65 o
  11   1   3      138.09      111.58     26.98 o
  12   1   3      735.18      995.38     51.02 o
  13   1   3       63.99       38.26     29.07 o
  14   1   3       16.96      -31.16     39.15 o
 -14   2   3        7.80      -26.25     26.25 o
 -13   2   3       41.07        3.89     26.04 o
 -12   2   3       28.88       27.14     23.09 o
 -11   2   3       43.88       51.29     21.91 o
 -10   2   3     1005.45      868.40     37.21 o
  -9   2   3      870.48      919.25     31.55 o
  -8   2   3        7.67      -11.03     11.03 o
  -7   2   3     7599.87     7723.67    106.85 o
  -6   2   3     2289.23     2168.01     35.85 o
  -5   2   3     1792.18     2018.50     30.00 o
  -4   2   3     2632.87     2346.08     45.20 o
  -3   2   3       41.23      157.12     11.46 o
  -2   2   3     3256.79     2711.90     37.52 o
  -1   2   3     2783.38     3282.65     30.43 o
   0   2   3    27678.97    33974.06    267.37 o
   1   2   3     5401.70     5712.71     52.14 o
   2   2   3    99249.32   124886.02   1321.61 o
   3   2   3     1421.81     1297.22     25.54 o
   4   2   3    16910.47    16539.34    176.24 o
   5   2   3     7056.51     6877.06     89.10 o
   6   2   3     3986.78     3531.75     55.42 o
   7   2   3     4452.18     4514.57     68.90 o
   8   2   3       41.67       36.01     13.62 o
   9   2   3      205.86      176.72     22.24 o
  10   2   3       34.26       27.87     21.54 o
  11   2   3      574.20      593.45     57.18 o
  12   2   3      756.52      797.01     51.56 o
  13   2   3       41.34        7.26     29.17 o
 -14   3   3      527.63      595.13     71.90 o
 -13   3   3       88.56       80.23     45.12 o
 -12   3   3      888.47      928.95     43.33 o
 -11   3   3     2112.45     2091.21     59.54 o
 -10   3   3     1114.94      936.30     36.95 o
  -9   3   3     2766.07     2582.53     65.04 o
  -8   3   3    10583.13    10464.86    129.37 o
  -7   3   3        0.77       -9.09      9.09 o
  -6   3   3     4098.39     3984.08     57.52 o
  -5   3   3       13.42       27.43     13.97 o
  -4   3   3      130.34       64.23     13.94 o
  -3   3   3     7816.29     8231.69    120.10 o
  -2   3   3    11966.14    10139.44    108.75 o
  -1   3   3      703.62      537.91     12.83 o
   0   3   3    19263.31    19145.13    167.50 o
   1   3   3    25576.56    28966.73    262.29 o
   2   3   3    69218.55    81858.39    769.04 o
   3   3   3    63611.54    74714.06    744.25 o
   4   3   3    24012.26    25223.11    281.46 o
   5   3   3     1094.59     1072.46     29.74 o
   6   3   3     2794.82     2435.26     41.00 o
   7   3   3       56.24       68.95     14.03 o
   8   3   3     1130.49      953.82     34.83 o
   9   3   3      253.57      268.66     24.52 o
  10   3   3       28.76       48.30     22.35 o
  11   3   3     1018.86     1032.31     47.91 o
  12   3   3       28.97       41.75     27.29 o
  13   3   3       84.87       64.06     29.81 o
 -13   4   3        6.44       65.37     33.24 o
 -12   4   3        0.84       27.25     21.87 o
 -11   4   3        8.46      -10.75     17.87 o
 -10   4   3       42.34       93.43     24.14 o
  -9   4   3      432.10      347.73     27.08 o
  -8   4   3      226.37      267.41     16.00 o
  -7   4   3       20.60       15.68     10.71 o
  -6   4   3      793.63      852.57     26.47 o
  -5   4   3      770.57      560.74     27.79 o
  -4   4   3      999.80      758.92     36.74 o
  -3   4   3     4262.92     3456.80     44.45 o
  -2   4   3     4899.63     4810.66     49.79 o
  -1   4   3     7877.84     8083.72    115.38 o
   0   4   3     1703.75      970.25     17.67 o
   1   4   3      998.25      904.01     17.68 o
   2   4   3    59084.70    70418.38    599.50 o
   3   4   3     4202.94     3328.36     44.03 o
   4   4   3    34290.29    37309.58    441.26 o
   5   4   3      148.98      114.09     12.11 o
   6   4   3       92.82       53.61     15.58 o
   7   4   3       64.16       85.36     14.30 o
   8   4   3      325.66      379.84     24.15 o
   9   4   3      488.96      520.47     30.12 o
  10   4   3      546.47      549.74     35.45 o
  11   4   3      102.51       78.68     27.33 o
  12   4   3      133.05       98.23     29.31 o
  13   4   3       87.76       36.05     28.87 o
 -13   5   3       14.45      -28.76     31.61 o
 -12   5   3     1539.62     1765.63     69.72 o
 -11   5   3        2.40      -24.48     24.48 o
 -10   5   3     1030.41     1164.06     51.26 o
  -9   5   3        4.63      -17.11     17.11 o
  -8   5   3       72.74       79.84     14.16 o
  -7   5   3      749.56      621.63     22.51 o
  -6   5   3       23.76       34.84     11.22 o
  -5   5   3     4718.67     4608.63     62.09 o
  -4   5   3      463.46      663.44     22.92 o
  -3   5   3     1498.33     1439.17     27.80 o
  -2   5   3     6020.53     6859.89     72.10 o
  -1   5   3       46.29       40.54      6.80 o
   0   5   3    24053.45    26365.53    255.92 o
   1   5   3     3794.86     3526.63     56.29 o
   2   5   3     5861.44     6139.45     66.92 o
   3   5   3     1273.06     1790.55     57.92 o
   4   5   3    12238.78    11902.29    154.82 o
   5   5   3     2380.64     2978.97     47.01 o
   6   5   3     2041.98     2296.22     97.13 o
   7   5   3      664.17      639.40     29.99 o
   8   5   3      728.89      763.32     31.90 o
   9   5   3     1576.06     1761.49     50.61 o
  10   5   3       17.71      -13.64     21.74 o
  11   5   3     1029.58     1233.17     52.95 o
  12   5   3      621.28      510.17     40.08 o
  13   5   3       56.56       93.10     34.04 o
 -13   6   3      155.18      165.18     64.13 o
 -12   6   3        0.41       85.10     49.49 o
 -11   6   3      207.30      202.52     53.10 o
 -10   6   3      518.28      562.25     28.06 o
  -9   6   3     1805.39     1977.22     46.53 o
  -8   6   3      549.84      589.94     22.94 o
  -7   6   3      683.47      718.18     28.14 o
  -6   6   3        9.98        2.09      8.64 o
  -5   6   3     5810.94     5748.30     77.43 o
  -4   6   3     2432.10     2571.20     42.21 o
  -3   6   3    10375.46    10223.96    114.70 o
  -2   6   3     1858.17     1592.76     27.70 o
  -1   6   3     4978.13     5007.24     68.70 o
   0   6   3     6877.19     8199.11    103.35 o
   1   6   3    11490.45    11129.33    134.74 o
   2   6   3    14188.45    14236.37    157.99 o
   3   6   3      284.73      276.38     20.92 o
   4   6   3    19985.38    19298.87    224.49 o
   5   6   3      457.84      545.46     23.60 o
   6   6   3     6305.77     6263.85     95.63 o
   7   6   3      487.12      350.88     24.60 o
   8   6   3      566.75      588.81     31.13 o
   9   6   3     1425.85     1492.13     41.88 o
  10   6   3       20.51       57.70     19.91 o
  11   6   3      523.82      578.54     33.81 o
  12   6   3       55.22       58.17     25.33 o
  13   6   3       18.26       55.77     44.35 o
 -13   7   3      337.95      429.76     47.34 o
 -12   7   3      298.41      161.41     80.01 o
 -11   7   3     1781.55     1872.83    108.33 o
 -10   7   3      456.09      313.50     61.11 o
  -9   7   3      561.50      483.80     40.55 o
  -8   7   3      296.32      264.44     17.26 o
  -7   7   3       37.27       58.42     17.12 o
  -6   7   3        0.91       -0.35     10.75 o
  -5   7   3     3451.79     3203.88     52.48 o
  -4   7   3      767.19      791.16     24.54 o
  -3   7   3     1696.80     1492.00     31.14 o
  -2   7   3     9757.92    10730.27    122.90 o
  -1   7   3      930.04      908.77     25.76 o
   0   7   3      244.95      389.35     17.41 o
   1   7   3     3691.83     3510.93     56.37 o
   2   7   3     2460.13     2802.36     68.89 o
   3   7   3    10063.30     8884.66    114.80 o
   4   7   3      923.80     1181.60     38.33 o
   5   7   3     1067.98      890.27     23.89 o
   6   7   3        1.17       -7.20     17.04 o
   7   7   3     1458.88     1501.82     53.34 o
   8   7   3      413.38      433.34     42.42 o
   9   7   3      494.04      424.91     30.24 o
  10   7   3      455.17      564.15     41.91 o
  11   7   3       31.35        4.23     21.68 o
  12   7   3      461.91      546.91     45.00 o
  13   7   3        5.05       39.03     44.75 o
 -12   8   3      661.53      499.96    103.52 o
 -11   8   3       49.82      -18.92     62.35 o
 -10   8   3       71.14       81.21     49.27 o
  -9   8   3        3.08        4.16     30.23 o
  -8   8   3      367.74      395.63     31.51 o
  -7   8   3       83.32       65.18     15.96 o
  -6   8   3     1679.68     1600.19     41.64 o
  -5   8   3     1103.34     1023.54     30.19 o
  -4   8   3     4452.18     4229.84     66.50 o
  -3   8   3      372.57      426.75     21.37 o
  -2   8   3      756.94      655.50     24.24 o
  -1   8   3     4861.65     4321.68     66.62 o
   0   8   3     4142.38     3752.92     57.63 o
   1   8   3    13600.89    13897.25    169.57 o
   2   8   3     5390.03     4848.20     79.20 o
   3   8   3      729.71      620.66     42.06 o
   4   8   3      115.97       52.69     12.71 o
   5   8   3     4116.54     4329.22     64.79 o
   6   8   3     4976.75     5049.47     95.53 o
   7   8   3       14.78        4.50     20.45 o
   8   8   3      876.37      878.75     56.50 o
   9   8   3       10.53        4.51     21.97 o
  10   8   3      855.07      773.70     46.89 o
  11   8   3      255.52      255.75     29.40 o
  12   8   3       10.69       58.64     40.71 o
 -12   9   3      237.71      404.09    102.99 o
 -11   9   3      326.16      485.52    105.66 o
 -10   9   3      595.82      522.09     73.55 o
  -9   9   3     1252.29     1287.95     53.09 o
  -8   9   3        0.79       -4.33     15.57 o
  -7   9   3     1393.91     1362.18     67.63 o
  -6   9   3     1963.79     2098.73     51.12 o
  -5   9   3     1565.06     1496.90     42.91 o
  -4   9   3     1215.62     1255.83     36.30 o
  -3   9   3     2169.72     2139.65     50.73 o
  -2   9   3       29.18        6.58     12.84 o
  -1   9   3      142.78      136.00     17.58 o
   0   9   3     2590.17     2506.46     48.13 o
   1   9   3     3079.54     3008.75     57.31 o
   2   9   3      272.98      231.06     19.56 o
   3   9   3     1379.66     1456.52     40.10 o
   4   9   3    11242.97    11289.76    146.22 o
   5   9   3      164.29      108.39     36.92 o
   6   9   3      572.16      569.31     35.19 o
   7   9   3        4.22       29.13     22.55 o
   8   9   3     1183.18     1236.17     52.38 o
   9   9   3      138.05      102.35     27.66 o
  10   9   3      230.78      351.33     45.02 o
  11   9   3      147.25       95.27     31.17 o
  12   9   3       74.02       90.03     54.03 o
 -12  10   3      213.04      236.33     93.97 o
 -11  10   3        5.70      -32.76     77.20 o
 -10  10   3      127.13      154.06     58.81 o
  -9  10   3      514.97      484.16     60.07 o
  -8  10   3     1083.68     1058.20     41.65 o
  -7  10   3        2.04        3.05     24.21 o
  -6  10   3     4670.45     4569.89     91.04 o
  -5  10   3      714.38      779.14     36.79 o
  -4  10   3     8349.65     8189.99    137.41 o
  -3  10   3       51.95       31.15     19.70 o
  -2  10   3     5449.41     5429.77     78.72 o
  -1  10   3        1.40        6.69     14.86 o
   0  10   3     3383.96     3139.57     68.36 o
   1  10   3        8.07       16.59     15.68 o
   2  10   3     1406.16     1487.26     43.14 o
   3  10   3      215.58      198.37     21.75 o
   4  10   3        4.15        5.61     16.91 o
   5  10   3     5312.49     5609.30    108.07 o
   6  10   3      581.43      636.63     37.57 o
   7  10   3      391.49      408.39     62.22 o
   8  10   3     1209.42     1251.34     55.37 o
   9  10   3      404.98      426.89     37.27 o
  10  10   3       87.46       93.34     28.81 o
  11  10   3       54.94       83.36     42.01 o
 -11  11   3       49.57      -74.92     74.92 o
 -10  11   3       56.33      131.00     61.41 o
  -9  11   3      190.99      245.55     83.77 o
  -8  11   3      549.10      543.43     36.88 o
  -7  11   3       31.33      -18.24     20.95 o
  -6  11   3     1228.51     1038.66     54.67 o
  -5  11   3      332.76      350.24     31.32 o
  -4  11   3      743.83      681.98     37.82 o
  -3  11   3      534.04      609.34     28.50 o
  -2  11   3       32.86       21.90     16.41 o
  -1  11   3      610.08      624.08     31.61 o
   0  11   3      453.95      400.94     24.31 o
   1  11   3     4072.22     4101.32     76.80 o
   2  11   3      161.96      222.61     25.21 o
   3  11   3      356.56      414.32     27.99 o
   4  11   3     1163.83      968.69     50.27 o
   5  11   3     1295.71     1118.53     47.40 o
   6  11   3     2000.57     2185.38     65.84 o
   7  11   3      259.92      310.98     37.39 o
   8  11   3      368.43      408.13     38.91 o
   9  11   3     1645.98     1985.46     71.02 o
  10  11   3      620.58      629.50     68.26 o
  11  11   3      107.34      109.97     87.75 o
 -10  12   3      223.47      300.77     76.94 o
  -9  12   3      195.16      289.37     67.63 o
  -8  12   3        9.57       -7.89     29.16 o
  -7  12   3      648.25      740.00     41.01 o
  -6  12   3      719.13      666.65     40.19 o
  -5  12   3     1721.40     1857.66     69.42 o
  -4  12   3      733.37      710.94     40.65 o
  -3  12   3     4909.03     4830.77     96.66 o
  -2  12   3     6435.43     6300.87     98.90 o
  -1  12   3     4199.30     4206.56     75.91 o
   0  12   3     2252.34     2173.57     50.19 o
   1  12   3       34.39        5.95     20.36 o
   2  12   3      533.35      523.37     29.77 o
   3  12   3      155.22      168.82     29.40 o
   4  12   3     1335.18     1377.74     54.19 o
   5  12   3      549.40      523.87     38.61 o
   6  12   3      567.65      617.04     42.45 o
   7  12   3      132.64      123.43     31.69 o
   8  12   3       61.45       84.56     32.52 o
   9  12   3      211.63      260.22     48.88 o
  10  12   3       28.36       58.73     76.50 o
 -10  13   3       18.38       87.65     67.14 o
  -9  13   3       25.60      -45.98     51.25 o
  -8  13   3      422.41      463.11     38.05 o
  -7  13   3      816.70      828.22     45.79 o
  -6  13   3      326.04      325.29     44.53 o
  -5  13   3       31.14       -1.19     24.55 o
  -4  13   3      702.52      707.44     38.23 o
  -3  13   3      763.78      798.88     40.03 o
  -2  13   3      642.43      672.77     38.68 o
  -1  13   3       49.00       53.93     20.83 o
   0  13   3     1415.40     1281.21     46.77 o
   1  13   3       55.47        9.68     21.64 o
   2  13   3      195.94      160.44     24.73 o
   3  13   3      243.21      266.37     34.45 o
   4  13   3       71.94       65.12     28.78 o
   5  13   3      266.24      288.13     36.24 o
   6  13   3      259.42      225.91     34.19 o
   7  13   3     1770.88     1921.43     94.67 o
   8  13   3       98.50      100.12     47.40 o
   9  13   3      801.32      941.00    158.20 o
  10  13   3       18.66       15.36     86.28 o
  -9  14   3       36.33       -3.09     56.86 o
  -8  14   3        2.60       37.28     36.75 o
  -7  14   3     1528.82     1482.30     62.34 o
  -6  14   3      380.25      425.57     41.80 o
  -5  14   3      705.03      766.99     56.02 o
  -4  14   3       43.06        6.11     24.58 o
  -3  14   3      891.66      850.09     43.79 o
  -2  14   3      328.67      397.72     38.04 o
  -1  14   3     3619.46     3322.26    103.98 o
   0  14   3      439.48      411.26     33.70 o
   1  14   3      103.42       94.10     25.12 o
   2  14   3        2.23      -16.17     24.30 o
   3  14   3      206.55      310.44     38.50 o
   4  14   3       48.87        3.86     28.65 o
   5  14   3      108.36      131.36     33.50 o
   6  14   3       12.89      -11.35     29.61 o
   7  14   3      339.49      397.57     45.19 o
   8  14   3      203.03      242.84     40.53 o
   9  14   3      176.02      155.81     61.24 o
  -8  15   3      146.39      160.81     44.25 o
  -7  15   3      160.79      115.78     35.27 o
  -6  15   3      102.00      123.67     31.08 o
  -5  15   3      579.87      610.44     41.62 o
  -4  15   3      148.63      175.16     36.15 o
  -3  15   3       54.53       61.48     31.42 o
  -2  15   3     1638.78     1765.21     76.81 o
  -1  15   3      181.46      178.28     32.43 o
   0  15   3       33.01       24.93     28.27 o
   1  15   3       38.66        2.72     32.82 o
   2  15   3       14.12      -24.97     26.86 o
   3  15   3        5.27      -10.10     30.57 o
   4  15   3      191.45      108.31     34.72 o
   5  15   3      185.14      151.82     36.09 o
   6  15   3      614.54      742.54     52.63 o
   7  15   3     1045.19     1102.19     79.95 o
   8  15   3      245.57      275.72     44.03 o
  -7  16   3        3.45      -32.03     32.03 o
  -6  16   3     1409.03     1658.73     71.55 o
  -5  16   3      159.77      105.38     38.58 o
  -4  16   3     1233.76     1476.96    104.41 o
  -3  16   3      148.49      130.40     37.21 o
  -2  16   3     1054.94     1063.13     58.03 o
  -1  16   3       70.94       64.27     30.94 o
   0  16   3      728.07      678.17     58.12 o
   1  16   3      307.22      280.86     46.98 o
   2  16   3       22.80       31.77     31.16 o
   3  16   3       10.69        9.29     31.04 o
   4  16   3      205.33      121.87     38.54 o
   5  16   3       51.23       96.08     37.52 o
   6  16   3       27.87        8.21     34.78 o
   7  16   3       42.22       75.94     39.34 o
  -6  17   3      110.13      106.44     48.54 o
  -5  17   3        7.90      -10.79     34.22 o
  -4  17   3      216.36      256.76     42.98 o
  -3  17   3       32.48       38.96     45.70 o
  -2  17   3      418.96      271.82     48.64 o
  -1  17   3      219.16      165.14     44.85 o
   0  17   3       16.97       54.08     39.99 o
   1  17   3      512.66      620.76     60.25 o
   2  17   3       86.70       97.26     43.91 o
   3  17   3       89.86       92.66     36.04 o
   4  17   3        2.33      -32.79     32.79 o
   5  17   3        6.04      -33.72     33.72 o
  -4  18   3     1967.11     1788.55    110.17 o
  -3  18   3      238.21      285.44     53.49 o
  -2  18   3      216.05      187.29     50.49 o
  -1  18   3      342.91      301.51     52.38 o
   0  18   3      468.86      367.00     55.65 o
   1  18   3        8.51        7.48     41.94 o
   2  18   3      487.37      444.62     58.86 o
   3  18   3       15.77        1.10     42.04 o
 -14   0   4      319.20      248.06     51.52 o
 -12   0   4      213.60       41.29     34.35 o
 -10   0   4     1188.38     1352.75     65.67 o
  -8   0   4     1045.67      915.74     35.07 o
  -6   0   4      130.20       45.83      9.91 o
  -4   0   4      756.35      562.59     22.32 o
  -2   0   4     8514.32     9027.79    115.78 o
   0   0   4    43256.25    52888.63    669.29 o
   2   0   4     6335.84     6293.70    102.80 o
   4   0   4     4809.47     4601.75     96.10 o
   6   0   4      296.94      275.16     27.41 o
   8   0   4        1.64       11.20     20.64 o
  10   0   4     1748.61     1846.35     84.53 o
  12   0   4     1339.26     1264.43     79.95 o
 -14   1   4      799.71      737.22     69.86 o
 -13   1   4       47.97       -0.62     25.02 o
 -12   1   4      383.37      357.10     32.63 o
 -11   1   4       13.94       -0.85     20.26 o
 -10   1   4     1575.44     1618.86     49.66 o
  -9   1   4      441.03      448.49     27.35 o
  -8   1   4      183.08      170.76     12.79 o
  -7   1   4     2512.45     2174.87     38.66 o
  -6   1   4     1952.41     2009.37     31.83 o
  -5   1   4      361.63      474.06     13.90 o
  -4   1   4     1048.68     1163.60     18.77 o
  -3   1   4     1059.59     1219.53     16.99 o
  -2   1   4    47299.88    58296.96    523.05 o
  -1   1   4      637.66      568.35     10.33 o
   0   1   4   107432.70   157530.97   1183.20 o
   1   1   4      420.77      432.90      9.35 o
   2   1   4    24789.75    30207.27    290.89 o
   3   1   4     1510.82     2212.50     33.45 o
   4   1   4      779.12      629.35     17.66 o
   5   1   4      467.69      297.31     14.34 o
   6   1   4     2501.85     2108.82     40.23 o
   7   1   4     2213.10     2169.48     40.39 o
   8   1   4     4721.03     4721.64     73.10 o
   9   1   4      214.36      296.68     24.96 o
  10   1   4       16.71        0.51     19.97 o
  11   1   4       96.96      216.39     30.85 o
  12   1   4      878.99      921.64     50.67 o
  13   1   4        7.71      -12.56     27.51 o
 -14   2   4       35.72       28.30     28.70 o
 -13   2   4      208.77      167.48     31.53 o
 -12   2   4       95.29       97.38     25.34 o
 -11   2   4      189.82      195.30     25.48 o
 -10   2   4      191.03      230.46     36.29 o
  -9   2   4      172.62      116.12     32.91 o
  -8   2   4       13.48        9.55     17.07 o
  -7   2   4     1083.49     1059.10     29.11 o
  -6   2   4      770.20      710.48     21.93 o
  -5   2   4       33.31       35.12      6.63 o
  -4   2   4     3583.72     3083.00     47.54 o
  -3   2   4    29942.81    36230.94    423.44 o
  -2   2   4     6827.20     5991.80     63.68 o
  -1   2   4      122.57       88.59      4.78 o
   0   2   4      509.68      650.18     11.30 o
   1   2   4    10038.19    13983.45    146.22 o
   2   2   4    38097.25    44169.56    477.62 o
   3   2   4      212.40      412.03     27.00 o
   4   2   4     6489.09     6866.82     89.11 o
   5   2   4      468.46      279.35     14.01 o
   6   2   4      128.68      152.84     15.07 o
   7   2   4      638.79      670.80     26.81 o
   8   2   4      140.77      147.23     20.12 o
   9   2   4       31.10       49.20     19.71 o
  10   2   4       60.70       14.05     24.72 o
  11   2   4     1725.68     1554.08     58.93 o
  12   2   4      134.59      101.58     30.56 o
  13   2   4      535.79      473.41     43.02 o
 -14   3   4       65.86       81.68     37.78 o
 -13   3   4      665.81      614.51     39.89 o
 -12   3   4      423.78      470.38     34.02 o
 -11   3   4      853.57      898.75     68.64 o
 -10   3   4      405.93      477.16     35.66 o
  -9   3   4     1814.74     1870.05     53.53 o
  -8   3   4        7.58      -14.98     14.98 o
  -7   3   4       71.71       67.41     13.28 o
  -6   3   4       43.73       12.95      9.35 o
  -5   3   4      386.15      422.42     22.54 o
  -4   3   4     7978.19     8462.90    125.44 o
  -3   3   4       40.50       16.20      7.67 o
  -2   3   4      336.42      384.25     10.37 o
  -1   3   4      364.95       84.47      5.80 o
   0   3   4     1268.79     1622.71     22.58 o
   1   3   4    40290.39    51741.69    487.02 o
   2   3   4     4413.28     5334.33     60.98 o
   3   3   4     4319.09     5420.73     67.92 o
   4   3   4     3190.16     3494.04     55.08 o
   5   3   4      511.09      497.27     19.18 o
   6   3   4      237.81      298.65     18.21 o
   7   3   4      851.46      864.01     39.67 o
   8   3   4       36.51       21.40     16.26 o
   9   3   4     1058.02     1028.76     40.31 o
  10   3   4     1946.95     1953.45     81.02 o
  11   3   4      318.68      254.42     34.43 o
  12   3   4      220.33      258.36     35.04 o
  13   3   4        2.23        6.61     28.75 o
 -13   4   4        0.70       -6.49     30.78 o
 -12   4   4      589.46      544.64     34.06 o
 -11   4   4       29.22       24.01     23.44 o
 -10   4   4       45.70       51.22     22.11 o
  -9   4   4        8.07      -20.09     20.09 o
  -8   4   4     2774.10     2966.53     55.33 o
  -7   4   4        4.24        4.27      7.70 o
  -6   4   4     1085.84     1177.06     45.20 o
  -5   4   4      353.13      503.98     26.72 o
  -4   4   4     1326.74     1916.27     46.25 o
  -3   4   4      147.51       92.02     10.28 o
  -2   4   4    13298.14    15891.14    148.56 o
  -1   4   4      745.85     1261.95     19.18 o
   0   4   4     9545.60     9978.23    111.68 o
   1   4   4      491.95      293.05     11.58 o
   2   4   4    16269.40    15490.80    148.35 o
   3   4   4     3687.61     4616.45     63.60 o
   4   4   4     8142.28     7622.99     96.55 o
   5   4   4     2460.34     2751.15     51.77 o
   6   4   4      642.97      485.06     20.88 o
   7   4   4       51.49       82.25     15.02 o
   8   4   4       34.74       10.91     16.18 o
   9   4   4     2944.02     3219.85     71.89 o
  10   4   4       96.47       63.84     25.29 o
  11   4   4     1061.99     1241.95     75.94 o
  12   4   4       83.66       98.61     30.14 o
  13   4   4      332.97      325.94     58.34 o
 -13   5   4     1014.60      866.32     78.76 o
 -12   5   4       21.29       33.91     46.84 o
 -11   5   4     1464.25     1300.29     55.88 o
 -10   5   4      320.20      315.19     56.03 o
  -9   5   4        1.19       -5.88     16.28 o
  -8   5   4     1624.24     1546.65     30.88 o
  -7   5   4     1839.11     1896.46     60.44 o
  -6   5   4        2.23       25.79     23.53 o
  -5   5   4    16043.42    16305.90    267.43 o
  -4   5   4     1565.57     1376.17     25.88 o
  -3   5   4    32115.17    32144.56    352.19 o
  -2   5   4     2563.26     2832.62     37.95 o
  -1   5   4     1868.05     1592.06     23.62 o
   0   5   4     1239.74     1634.11     27.59 o
   1   5   4     1088.15     1276.60     24.42 o
   2   5   4     3941.26     3119.09     43.09 o
   3   5   4     6625.09     7224.28     92.75 o
   4   5   4      410.04      292.57     16.06 o
   5   5   4     3071.84     3212.30     57.65 o
   6   5   4        1.47       -2.31     12.00 o
   7   5   4       12.10       15.00     16.12 o
   8   5   4       97.53       66.27     18.24 o
   9   5   4      726.43      896.80     38.50 o
  10   5   4       12.92       -0.60     22.67 o
  11   5   4     3922.91     4287.87    103.35 o
  12   5   4        2.12        8.27     27.92 o
  13   5   4       45.26        1.60     31.47 o
 -13   6   4        0.60       16.21     32.85 o
 -12   6   4       94.26       52.49     49.92 o
 -11   6   4       34.45        7.67     42.77 o
 -10   6   4      190.66      145.96     25.41 o
  -9   6   4      176.45      161.08     25.68 o
  -8   6   4      518.46      631.30     48.05 o
  -7   6   4      741.58      640.03     40.64 o
  -6   6   4     1855.74     1934.41     38.60 o
  -5   6   4       62.44      165.35     17.61 o
  -4   6   4     1460.30     1748.90     38.85 o
  -3   6   4     1419.37     1560.01     30.72 o
  -2   6   4      690.21      744.81     20.78 o
  -1   6   4      327.32      366.38     16.34 o
   0   6   4     7482.96     7930.50    100.96 o
   1   6   4     3685.99     3363.25     53.04 o
   2   6   4     1642.50     1905.73     35.69 o
   3   6   4     3348.80     3566.72     56.65 o
   4   6   4      990.95     1306.58     36.68 o
   5   6   4     4581.69     4464.01     66.20 o
   6   6   4       99.55      116.99     17.26 o
   7   6   4        0.28      -15.67     15.67 o
   8   6   4     2867.73     2926.32     68.19 o
   9   6   4      797.24      816.51     32.93 o
  10   6   4     1959.91     1926.71     51.94 o
  11   6   4        2.31        8.01     22.73 o
  12   6   4      152.87      182.35     62.90 o
  13   6   4      183.80      152.23     37.59 o
 -13   7   4       92.41      129.01     78.60 o
 -12   7   4      968.65      956.77    118.79 o
 -11   7   4      188.72       98.01     52.13 o
 -10   7   4      288.01      270.83     55.16 o
  -9   7   4      968.50     1038.42     63.94 o
  -8   7   4        0.53       -3.90     24.78 o
  -7   7   4      153.81      128.77     11.86 o
  -6   7   4      115.84      108.64     12.49 o
  -5   7   4        5.28       44.85     26.36 o
  -4   7   4     5697.18     6179.53     84.51 o
  -3   7   4     1938.25     2052.63     49.20 o
  -2   7   4      622.79      747.68     21.83 o
  -1   7   4     2890.31     3000.12     49.75 o
   0   7   4      755.45      832.08     25.63 o
   1   7   4      409.04      303.61     18.12 o
   2   7   4     4022.07     3566.77     64.09 o
   3   7   4       73.72       62.95     14.49 o
   4   7   4       15.42        1.18     13.08 o
   5   7   4       32.88       19.56     11.56 o
   6   7   4       31.75       11.26     15.87 o
   7   7   4      338.72      357.86     27.13 o
   8   7   4      394.95      437.66     35.36 o
   9   7   4       22.70       -1.54     17.97 o
  10   7   4      987.23     1088.36     42.57 o
  11   7   4      269.45      174.18     27.98 o
  12   7   4      351.99      413.63     59.30 o
 -12   8   4       81.02       -2.29     70.98 o
 -11   8   4      671.66      664.34    104.03 o
 -10   8   4      384.14      319.42     83.06 o
  -9   8   4     1213.02     1372.43     77.26 o
  -8   8   4       28.01       17.13     17.27 o
  -7   8   4     1717.62     1739.29     41.92 o
  -6   8   4     2464.73     2583.95     47.81 o
  -5   8   4     6909.90     7127.50     97.67 o
  -4   8   4     1605.33     1680.77     44.66 o
  -3   8   4     1967.98     1896.52     40.95 o
  -2   8   4       32.67       17.05     11.94 o
  -1   8   4     3607.35     3759.87     62.19 o
   0   8   4     3179.18     3812.13     58.25 o
   1   8   4     1133.22     1048.37     31.48 o
   2   8   4       19.42       -0.75     14.31 o
   3   8   4     3555.72     2974.31     54.88 o
   4   8   4        1.81      -12.70     12.70 o
   5   8   4    11878.01    12112.30    164.35 o
   6   8   4      854.69      942.22     61.11 o
   7   8   4     5452.33     5777.41    108.70 o
   8   8   4      771.08      824.30     42.08 o
   9   8   4      930.24      975.57     47.06 o
  10   8   4      176.65      185.72     29.75 o
  11   8   4        0.14       14.61     23.70 o
  12   8   4        9.89      -21.87     59.87 o
 -12   9   4       63.76       98.28     80.76 o
 -11   9   4      154.92      -11.17     75.30 o
 -10   9   4        1.24       20.09     47.53 o
  -9   9   4        0.23        4.11     37.02 o
  -8   9   4      193.40      238.70     30.53 o
  -7   9   4      114.78      120.53     24.12 o
  -6   9   4     2067.95     1768.41     46.52 o
  -5   9   4      392.88      401.45     25.67 o
  -4   9   4     2039.09     1981.07     47.03 o
  -3   9   4      294.60      288.94     25.00 o
  -2   9   4      944.76      909.72     31.39 o
  -1   9   4     5614.66     5894.19     86.98 o
   0   9   4     8065.24     7755.68    101.25 o
   1   9   4       13.88      -15.19     15.19 o
   2   9   4      247.56      264.20     20.95 o
   3   9   4     3285.35     3475.05     66.28 o
   4   9   4     1440.13     1487.66     39.41 o
   5   9   4      505.78      492.75     25.14 o
   6   9   4       68.63       36.53     30.84 o
   7   9   4     1273.27     1493.18     56.25 o
   8   9   4     1737.16     1736.54     62.31 o
   9   9   4       48.85       28.54     25.16 o
  10   9   4       26.29      -14.29     21.51 o
  11   9   4      111.56      227.95     37.17 o
  12   9   4      110.40       71.75    130.60 o
 -12  10   4       55.99       -1.40     82.28 o
 -11  10   4      187.04       75.30     74.80 o
 -10  10   4      173.40      134.69     59.43 o
  -9  10   4      696.26      639.21     63.36 o
  -8  10   4     1186.65     1205.74     42.98 o
  -7  10   4     1191.49     1368.24     51.16 o
  -6  10   4      820.69      845.74     38.29 o
  -5  10   4     3268.74     3289.39     73.84 o
  -4  10   4      320.51      252.31     26.90 o
  -3  10   4      396.96      432.22     32.34 o
  -2  10   4     2167.91     2322.59     46.44 o
  -1  10   4      207.61      217.41     18.84 o
   0  10   4     6498.00     6423.22     90.31 o
   1  10   4      210.35      179.15     20.89 o
   2  10   4     1410.42     1249.31     41.02 o
   3  10   4     1634.40     1657.78     46.08 o
   4  10   4     1705.71     1498.78     44.18 o
   5  10   4      181.80      133.07     26.80 o
   6  10   4      241.97      242.79     31.21 o
   7  10   4     1699.66     1981.81     67.29 o
   8  10   4      708.99      769.86     62.66 o
   9  10   4      543.35      555.77     42.28 o
  10  10   4       97.22       28.08     29.54 o
  11  10   4       49.40       49.97     42.88 o
 -11  11   4        1.69      -36.19     78.85 o
 -10  11   4       52.67       91.81     57.94 o
  -9  11   4       76.08       42.12     47.91 o
  -8  11   4       26.77        9.49     20.58 o
  -7  11   4        8.94       -4.46     21.18 o
  -6  11   4        6.78        8.52     21.00 o
  -5  11   4      429.77      485.86     49.86 o
  -4  11   4      227.67      249.61     28.90 o
  -3  11   4      347.23      387.78     27.85 o
  -2  11   4        3.11       -6.82     16.18 o
  -1  11   4     1280.96     1078.04     34.02 o
   0  11   4     3003.61     3114.93     57.83 o
   1  11   4        4.68       -1.98     15.54 o
   2  11   4        0.81      -16.59     16.59 o
   3  11   4      641.25      690.24     41.47 o
   4  11   4      682.48      556.13     40.85 o
   5  11   4     1502.03     1510.13     55.29 o
   6  11   4      610.33      695.78     61.33 o
   7  11   4      154.98      252.26     35.64 o
   8  11   4     1809.62     1736.69     67.21 o
   9  11   4       35.27      136.42     33.31 o
  10  11   4        5.92      -21.97     29.10 o
  11  11   4      119.23      187.80     49.61 o
 -10  12   4      303.37      196.00     71.97 o
  -9  12   4      276.65      441.32     66.91 o
  -8  12   4     2258.07     2186.75     64.93 o
  -7  12   4       58.42       59.89     44.36 o
  -6  12   4      501.99      500.39     36.04 o
  -5  12   4       27.40       23.64     23.78 o
  -4  12   4     1825.75     1682.74     51.76 o
  -3  12   4     2183.70     2358.76     61.92 o
  -2  12   4     1030.61     1059.11     41.59 o
  -1  12   4        6.33      -12.76     18.00 o
   0  12   4      382.65      382.10     28.08 o
   1  12   4      285.97      257.13     31.48 o
   2  12   4     4760.92     4985.15     92.52 o
   3  12   4      119.97      131.54     29.27 o
   4  12   4     2766.66     2839.24    118.63 o
   5  12   4      929.59     1012.45     74.50 o
   6  12   4     2753.37     3012.93     88.88 o
   7  12   4       46.49       33.09     30.18 o
   8  12   4     1309.10     1329.69     62.56 o
   9  12   4       20.19       12.18     32.33 o
  10  12   4       56.59       67.63     85.13 o
 -10  13   4       11.57       57.14     66.33 o
  -9  13   4      120.61       53.49     54.42 o
  -8  13   4       57.60       76.23     27.31 o
  -7  13   4       24.98        5.67     25.73 o
  -6  13   4      402.06      385.63     53.00 o
  -5  13   4      133.77       81.46     27.81 o
  -4  13   4       90.51      120.81     42.53 o
  -3  13   4      370.01      398.33     39.55 o
  -2  13   4      313.63      296.74     31.37 o
  -1  13   4     1712.04     1925.61     52.50 o
   0  13   4      249.31      191.62     29.62 o
   1  13   4      234.78      239.96     28.32 o
   2  13   4       29.75       -8.02     19.41 o
   3  13   4       36.23      -14.53     25.20 o
   4  13   4      585.87      550.11     46.13 o
   5  13   4       30.98       16.84     28.60 o
   6  13   4      966.30      869.44     67.45 o
   7  13   4       30.22        4.25     30.89 o
   8  13   4       88.93       49.24     32.67 o
   9  13   4       10.14       36.61     33.32 o
  -9  14   4       18.09       51.14     61.06 o
  -8  14   4     1617.89     1828.07     80.72 o
  -7  14   4      492.01      483.62     73.38 o
  -6  14   4      675.40      793.80     47.87 o
  -5  14   4       58.75       31.75     25.13 o
  -4  14   4     1361.74     1618.92     58.25 o
  -3  14   4      608.90      580.69     39.26 o
  -2  14   4      373.44      475.19     40.87 o
  -1  14   4      595.36      552.79     42.97 o
   0  14   4     2175.90     2077.87     62.54 o
   1  14   4       17.30       37.64     23.72 o
   2  14   4      654.91      588.59     42.73 o
   3  14   4      774.79      733.75     48.31 o
   4  14   4     2144.54     2115.45     80.91 o
   5  14   4      295.39      345.49     62.76 o
   6  14   4     1857.50     1833.00     75.75 o
   7  14   4      217.79      197.68     47.42 o
   8  14   4      142.18       97.63     44.20 o
   9  14   4        3.60       18.49     35.55 o
  -8  15   4       29.30       24.57     58.53 o
  -7  15   4       53.67       10.30     31.40 o
  -6  15   4       19.90       24.48     26.97 o
  -5  15   4       42.51       17.77     26.92 o
  -4  15   4       32.53       26.94     27.52 o
  -3  15   4      153.65       74.88     32.76 o
  -2  15   4       24.46       28.69     30.25 o
  -1  15   4        7.75       15.02     27.65 o
   0  15   4      164.21      163.04     32.67 o
   1  15   4       44.02       -2.04     26.04 o
   2  15   4       18.20       23.66     29.56 o
   3  15   4        8.20        4.57     29.97 o
   4  15   4       16.07       26.04     30.91 o
   5  15   4      512.55      563.94     47.47 o
   6  15   4      194.08      230.23     42.22 o
   7  15   4       53.47      -18.22     34.47 o
   8  15   4      132.12      110.95     40.09 o
  -7  16   4      573.95      537.32     42.83 o
  -6  16   4      436.82      535.13     54.16 o
  -5  16   4      723.96      679.77     52.27 o
  -4  16   4        0.87       19.61     33.29 o
  -3  16   4      997.43     1049.25     72.41 o
  -2  16   4      779.90      784.98     52.74 o
  -1  16   4       44.07        5.07     29.03 o
   0  16   4        0.56      -19.87     35.81 o
   1  16   4      438.54      415.34     51.22 o
   2  16   4      220.73      253.01     39.73 o
   3  16   4      568.85      559.19     47.47 o
   4  16   4      296.64      263.47     43.05 o
   5  16   4     1306.72     1416.26     67.81 o
   6  16   4       44.03       38.32     40.68 o
   7  16   4      110.57       61.28     40.10 o
  -6  17   4       19.63       -1.33     36.20 o
  -5  17   4       33.10       12.29     35.31 o
  -4  17   4        7.85      -33.67     33.67 o
  -3  17   4      432.94      483.66     49.54 o
  -2  17   4      285.44      243.09     58.47 o
  -1  17   4        9.42       38.32     38.82 o
   0  17   4      108.55       35.50     37.96 o
   1  17   4      323.76      230.73     47.54 o
   2  17   4       57.96      118.78     43.16 o
   3  17   4      166.56      162.58     46.57 o
   4  17   4       70.89      103.85     38.24 o
   5  17   4       87.75       74.93     39.30 o
  -4  18   4      342.50      344.30     56.23 o
  -3  18   4       28.10       49.08     43.29 o
  -2  18   4      248.01      267.85     68.78 o
  -1  18   4       69.38      105.46     45.35 o
   0  18   4      200.46      155.84     46.97 o
   1  18   4        1.29      -38.76     38.76 o
   2  18   4       23.22       84.21     45.65 o
   3  18   4      666.81      717.82     81.18 o
 -13   0   5       16.72       71.82     38.13 o
 -11   0   5     1059.59     1331.67    108.32 o
  -9   0   5      406.07      332.77     34.53 o
  -7   0   5     1551.49     1340.02     32.09 o
  -5   0   5     1891.88     2102.03     36.55 o
  -3   0   5    13177.80    14459.78    374.25 o
  -1   0   5    21632.51    25482.66    258.11 o
   1   0   5     2278.24     2440.99     42.94 o
   3   0   5      762.03      886.11     39.14 o
   5   0   5     2420.19     2564.80     74.40 o
   7   0   5       28.95       30.73     20.60 o
   9   0   5     1764.85     1591.15     74.93 o
  11   0   5       71.96       99.10     78.86 o
  13   0   5       27.43       37.69     43.82 o
 -14   1   5        8.09      -21.80     28.03 o
 -13   1   5       47.50       12.23     25.34 o
 -12   1   5       31.49      -20.88     20.88 o
 -11   1   5       64.21       65.62     22.19 o
 -10   1   5      370.38      283.67     25.91 o
  -9   1   5     2467.75     2362.44     57.37 o
  -8   1   5      718.66      671.33     25.63 o
  -7   1   5    11349.74    11611.81    160.87 o
  -6   1   5      866.40      979.74     21.44 o
  -5   1   5    13368.13    14290.90    142.26 o
  -4   1   5      625.58      912.32     21.95 o
  -3   1   5       98.32       96.79      8.98 o
  -2   1   5     4260.47     4772.21     46.17 o
  -1   1   5    38065.09    44137.47    346.85 o
   0   1   5    25663.29    28159.61    216.25 o
   1   1   5     1200.38     1676.35     24.58 o
   2   1   5    39930.56    41549.23    422.09 o
   3   1   5      705.92      504.83     15.82 o
   4   1   5     7803.16     7268.84     92.71 o
   5   1   5     1441.17     1670.46     34.34 o
   6   1   5      340.63      477.15     22.11 o
   7   1   5    18567.54    18860.25    221.98 o
   8   1   5      188.88      208.99     17.20 o
   9   1   5     2127.39     1941.91     52.85 o
  10   1   5      569.25      451.43     42.83 o
  11   1   5      801.54      604.64     82.95 o
  12   1   5       83.22       11.06     28.29 o
  13   1   5      152.57      102.63     33.87 o
 -14   2   5       52.91       10.68     33.24 o
 -13   2   5       25.41        8.48     24.99 o
 -12   2   5        4.73      -20.31     20.31 o
 -11   2   5        2.03       -2.46     18.88 o
 -10   2   5      649.81      682.60     32.08 o
  -9   2   5     2501.56     2445.65     69.67 o
  -8   2   5      327.91      297.11     16.16 o
  -7   2   5      586.16      498.89     18.24 o
  -6   2   5     8485.94     8763.56    106.37 o
  -5   2   5        0.85       30.14      7.33 o
  -4   2   5    16731.23    16824.48    175.42 o
  -3   2   5     1348.28     2126.40     28.96 o
  -2   2   5    10913.65    11426.50    100.83 o
  -1   2   5      391.54      363.04      9.00 o
   0   2   5     6831.80     9209.70     89.27 o
   1   2   5     7727.15     9248.79     95.31 o
   2   2   5     2422.99     2757.72     38.77 o
   3   2   5     2000.70     2930.90     44.87 o
   4   2   5    11837.05    13443.98    158.45 o
   5   2   5      454.71      670.30     21.99 o
   6   2   5       86.04       79.97     18.58 o
   7   2   5       64.27      107.24     18.08 o
   8   2   5      399.52      404.05     26.59 o
   9   2   5     2165.89     2193.80     57.56 o
  10   2   5      159.13      190.92     39.61 o
  11   2   5      145.95      161.54     37.58 o
  12   2   5      202.02      223.52     34.50 o
  13   2   5       54.74       64.38     31.52 o
 -14   3   5       83.46       81.76     39.15 o
 -13   3   5       19.46       26.55     32.59 o
 -12   3   5       80.78       40.61     28.24 o
 -11   3   5      172.91      192.79     29.24 o
 -10   3   5      815.34      897.49     45.23 o
  -9   3   5        9.84      -17.97     17.97 o
  -8   3   5     6031.40     6160.57     82.41 o
  -7   3   5       16.81       25.61      9.00 o
  -6   3   5    16302.43    17168.14    182.60 o
  -5   3   5     9271.63     9107.71    135.84 o
  -4   3   5     3707.20     3082.15     91.50 o
  -3   3   5     1003.92     1076.22     22.25 o
  -2   3   5    17976.77    16079.59    149.26 o
  -1   3   5      115.33      162.66      8.60 o
   0   3   5     2790.59     2398.44     31.94 o
   1   3   5     1601.48     1783.46     28.54 o
   2   3   5     2730.33     3249.75     42.48 o
   3   3   5      891.83     1013.86     24.53 o
   4   3   5     3445.79     3985.28     54.97 o
   5   3   5     2630.78     3351.70     52.74 o
   6   3   5     1917.54     1877.63     53.01 o
   7   3   5      103.56      126.18     20.20 o
   8   3   5      864.77      941.77     37.04 o
   9   3   5     2204.85     2249.32     59.78 o
  10   3   5     2005.09     1911.89     64.20 o
  11   3   5      511.29      482.90     38.82 o
  12   3   5      113.73       62.30     29.07 o
  13   3   5        2.36      -25.18     28.24 o
 -13   4   5       96.54       79.80     33.54 o
 -12   4   5       13.97       31.52     37.27 o
 -11   4   5      708.01      807.25     46.00 o
 -10   4   5      137.73       81.37     43.68 o
  -9   4   5     2796.39     2832.65     68.07 o
  -8   4   5      724.54      538.43     18.68 o
  -7   4   5       14.41       27.46     21.46 o
  -6   4   5        4.02      -17.02     17.02 o
  -5   4   5    10594.77    10032.79    151.15 o
  -4   4   5     1174.25     1317.81     29.60 o
  -3   4   5     7126.26     7320.49     83.89 o
  -2   4   5     3025.37     3345.11     41.54 o
  -1   4   5      138.15       80.55      7.18 o
   0   4   5      701.66      569.01     17.03 o
   1   4   5      516.83      806.43     19.76 o
   2   4   5     4282.21     5083.16     60.61 o
   3   4   5    12939.42    15292.20    177.28 o
   4   4   5     2967.04     3440.78     53.66 o
   5   4   5     3151.54     3445.93     83.31 o
   6   4   5       62.83       63.92     17.14 o
   7   4   5      404.05      407.23     18.97 o
   8   4   5     1436.23     1369.25     44.35 o
   9   4   5       56.49       37.67     20.58 o
  10   4   5     1032.84      933.69     46.05 o
  11   4   5      108.61       64.49     28.77 o
  12   4   5      121.59      107.33     31.86 o
  13   4   5       28.82       32.20     33.54 o
 -13   5   5       10.95      -12.57     30.83 o
 -12   5   5      245.74      437.47     96.58 o
 -11   5   5        4.48       18.04     40.98 o
 -10   5   5       18.53        8.75     20.14 o
  -9   5   5      872.08      848.62     57.68 o
  -8   5   5     1024.40     1105.78     49.04 o
  -7   5   5       52.63       72.22     26.27 o
  -6   5   5     9410.22     9968.22    175.43 o
  -5   5   5        7.18      -19.68     25.71 o
  -4   5   5    12257.50    13355.26    155.37 o
  -3   5   5     3757.41     3905.57     55.24 o
  -2   5   5     2494.12     2944.89     43.95 o
  -1   5   5     3352.95     2966.12     37.71 o
   0   5   5     3173.99     3060.84     44.51 o
   1   5   5     2253.16     3411.82     53.07 o
   2   5   5     3861.67     3814.07     57.26 o
   3   5   5      138.53       66.37     20.24 o
   4   5   5     9052.10     9680.54    121.02 o
   5   5   5     1520.30     1628.57     43.17 o
   6   5   5      475.38      472.12     24.21 o
   7   5   5      108.48       46.36     19.14 o
   8   5   5      923.28      806.45     35.82 o
   9   5   5        6.77       -3.10     21.06 o
  10   5   5     3069.35     2995.64     81.62 o
  11   5   5        2.18       -9.79     39.99 o
  12   5   5      341.14      286.01     41.08 o
  13   5   5      165.69      166.45     36.79 o
 -13   6   5      467.82      568.67     48.76 o
 -12   6   5      307.01      317.71     61.52 o
 -11   6   5      717.22      822.67     75.47 o
 -10   6   5      443.51      470.15     60.30 o
  -9   6   5      129.49       54.52     33.74 o
  -8   6   5        2.80       22.31     25.25 o
  -7   6   5     3939.86     4024.53     96.54 o
  -6   6   5      518.24      529.70     36.46 o
  -5   6   5       63.88       60.68     13.95 o
  -4   6   5      997.10      932.52     23.69 o
  -3   6   5     5979.51     6429.59     77.56 o
  -2   6   5      505.57      574.46     17.65 o
  -1   6   5     1694.04     1669.84     39.02 o
   0   6   5        6.95       18.50     10.75 o
   1   6   5     2643.01     2725.21     46.77 o
   2   6   5     1107.33      910.41     26.66 o
   3   6   5     5606.25     6210.83     92.00 o
   4   6   5    11270.93    12302.00    162.77 o
   5   6   5     1239.01     1204.35     35.83 o
   6   6   5      197.61      258.80     15.83 o
   7   6   5     1622.26     1617.92     48.51 o
   8   6   5     4221.64     4300.94     78.15 o
   9   6   5      151.41      156.08     21.99 o
  10   6   5      355.44      438.62     30.23 o
  11   6   5       48.80       60.86     26.03 o
  12   6   5      132.30      141.13     32.59 o
  13   6   5       37.41       26.84     33.78 o
 -13   7   5        5.53       65.90     73.90 o
 -12   7   5       25.78      -23.36     68.19 o
 -11   7   5      678.95      888.21     80.40 o
 -10   7   5        0.48      -33.51     41.35 o
  -9   7   5        2.53      -26.58     26.58 o
  -8   7   5      149.31      133.35     30.71 o
  -7   7   5     1336.56     1238.59     54.94 o
  -6   7   5     1769.31     1724.05     34.71 o
  -5   7   5    35189.23    35912.11    398.43 o
  -4   7   5      822.93      849.17     26.24 o
  -3   7   5    18354.62    19498.90    209.13 o
  -2   7   5     3667.00     4169.14     57.23 o
  -1   7   5      591.09      569.18     21.35 o
   0   7   5        6.84       16.32     11.82 o
   1   7   5      128.97      106.29     14.41 o
   2   7   5        4.99      -10.92     12.07 o
   3   7   5     2714.47     2965.01     77.42 o
   4   7   5     5845.52     5481.92     86.30 o
   5   7   5     3402.09     3611.72     74.40 o
   6   7   5     4684.57     4424.99     74.45 o
   7   7   5      773.31      774.75     36.58 o
   8   7   5       50.49       -3.22     20.63 o
   9   7   5     3525.54     3234.24     72.16 o
  10   7   5       83.16      110.71     24.36 o
  11   7   5     1217.28     1052.06     47.91 o
  12   7   5        0.73       14.35     25.88 o
 -12   8   5      645.17      911.63    121.18 o
 -11   8   5      123.50      167.11     72.89 o
 -10   8   5      430.57      505.62     92.84 o
  -9   8   5       18.99      -10.31     29.55 o
  -8   8   5      215.86      152.99     32.61 o
  -7   8   5      286.41      274.09     18.74 o
  -6   8   5     8654.81     8584.79    113.24 o
  -5   8   5        6.98      -10.10     13.11 o
  -4   8   5      739.27      728.39     30.59 o
  -3   8   5      973.29     1019.46     43.03 o
  -2   8   5      513.86      575.65     22.08 o
  -1   8   5      433.49      455.87     21.78 o
   0   8   5     1175.22     1265.78     31.93 o
   1   8   5       10.10       14.87     14.69 o
   2   8   5     2414.53     2473.14     53.21 o
   3   8   5       50.82       76.35     15.96 o
   4   8   5      316.84      339.39     20.74 o
   5   8   5      681.19      674.86     34.03 o
   6   8   5      833.37      868.35     38.70 o
   7   8   5     4858.73     5058.32    109.71 o
   8   8   5      147.99      155.52     28.59 o
   9   8   5      349.49      347.48     29.84 o
  10   8   5      141.56      104.49     26.33 o
  11   8   5       34.05       73.31     32.44 o
  12   8   5      104.26       55.77     81.41 o
 -12   9   5      157.46       46.99     77.46 o
 -11   9   5        7.78       51.55     72.00 o
 -10   9   5       98.91       83.17     67.56 o
  -9   9   5        0.95       11.08     37.68 o
  -8   9   5      242.71      248.59     23.30 o
  -7   9   5      109.11      130.39     38.86 o
  -6   9   5     2961.08     2771.79     58.80 o
  -5   9   5     1180.23     1181.22     45.41 o
  -4   9   5     2302.10     2122.05     45.73 o
  -3   9   5     2202.39     2095.80     54.60 o
  -2   9   5     1151.47     1317.35     42.57 o
  -1   9   5     3216.06     3148.38     57.71 o
   0   9   5     2513.67     2897.54     52.60 o
   1   9   5     1346.96     1278.72     41.71 o
   2   9   5      376.95      444.13     28.26 o
   3   9   5      771.92      753.49     31.27 o
   4   9   5      235.96      187.47     21.13 o
   5   9   5       95.36       28.94     19.25 o
   6   9   5      932.48      903.90     44.92 o
   7   9   5     3426.00     3704.09     92.25 o
   8   9   5      888.13     1054.60     65.65 o
   9   9   5      415.68      371.16     37.40 o
  10   9   5      115.93       87.56     25.05 o
  11   9   5      246.84      310.72     34.74 o
  12   9   5        2.27       15.61     43.18 o
 -12  10   5      510.82      575.48    116.98 o
 -11  10   5       26.77       36.19     82.79 o
 -10  10   5      974.34     1372.87    138.86 o
  -9  10   5      505.27      485.68     62.96 o
  -8  10   5      229.04      260.24     36.12 o
  -7  10   5     1743.56     1746.62     51.09 o
  -6  10   5        1.87      -16.85     18.85 o
  -5  10   5      154.51      111.51     36.58 o
  -4  10   5     1286.05     1443.35     68.11 o
  -3  10   5     1067.30     1000.53     54.66 o
  -2  10   5     2670.35     2477.96     48.70 o
  -1  10   5     2536.70     2776.05     55.42 o
   0  10   5     5394.56     4961.20     75.86 o
   1  10   5     5271.45     5470.43     86.76 o
   2  10   5     8577.21     8739.83    131.22 o
   3  10   5       59.81      127.85     20.86 o
   4  10   5     8192.80     8742.09    132.16 o
   5  10   5      379.73      301.48     35.49 o
   6  10   5     1838.89     1842.90     64.73 o
   7  10   5     1058.89      894.61     48.58 o
   8  10   5      530.77      498.74     40.93 o
   9  10   5        3.00       -3.83     27.74 o
  10  10   5       79.23       53.95     25.71 o
  11  10   5      348.47      354.44     44.33 o
 -11  11   5      118.61       64.13     77.84 o
 -10  11   5      118.40      130.32     61.33 o
  -9  11   5       37.11       82.79     48.38 o
  -8  11   5      679.85      655.06     35.73 o
  -7  11   5     1090.33     1193.58     46.77 o
  -6  11   5       21.96      -25.21     26.01 o
  -5  11   5      341.99      329.25     30.17 o
  -4  11   5      470.56      442.99     32.96 o
  -3  11   5      206.05      170.28     23.70 o
  -2  11   5     2652.19     2519.76     55.39 o
  -1  11   5     1156.19     1192.23     37.55 o
   0  11   5      125.85      135.62     20.00 o
   1  11   5       30.80      -12.22     15.96 o
   2  11   5       99.93       70.17     20.98 o
   3  11   5     1073.30     1115.93     41.18 o
   4  11   5       89.55       98.04     27.27 o
   5  11   5      235.63      229.82     31.21 o
   6  11   5      749.17      777.43     47.50 o
   7  11   5     4344.78     4326.48    108.57 o
   8  11   5      149.14      180.89     34.02 o
   9  11   5      335.09      433.12     42.54 o
  10  11   5       86.17       66.86     33.17 o
  11  11   5        9.58      -42.94     42.94 o
 -10  12   5       46.87      -57.35     59.61 o
  -9  12   5     1899.08     2547.26    153.15 o
  -8  12   5       14.95        9.58     23.62 o
  -7  12   5     1832.50     1874.30     60.95 o
  -6  12   5     1650.85     1691.05     57.88 o
  -5  12   5      318.30      385.60     38.64 o
  -4  12   5       69.51       54.51     22.72 o
  -3  12   5        9.97      -13.33     21.15 o
  -2  12   5      211.14      215.74     25.68 o
  -1  12   5      866.48      752.28     33.85 o
   0  12   5     1493.01     1531.65     55.54 o
   1  12   5     5375.61     5213.35     89.06 o
   2  12   5      836.71      730.90     37.25 o
   3  12   5      954.72     1004.67     40.84 o
   4  12   5     3962.99     3949.83    120.09 o
   5  12   5     3595.66     3644.64     89.96 o
   6  12   5        3.20       52.76     30.08 o
   7  12   5      589.64      581.51     45.71 o
   8  12   5       45.20       -4.29     31.07 o
   9  12   5        2.03      -20.79     30.61 o
  10  12   5       57.97       93.00     46.36 o
 -10  13   5       82.06      173.13    106.28 o
  -9  13   5      495.26      761.08     88.56 o
  -8  13   5        6.96      -11.70     32.52 o
  -7  13   5        2.24      -25.82     28.89 o
  -6  13   5        6.93      -12.43     25.23 o
  -5  13   5       36.69        2.76     22.80 o
  -4  13   5        2.07       -3.13     21.98 o
  -3  13   5      529.86      466.37     35.84 o
  -2  13   5        1.03      -20.97     20.97 o
  -1  13   5      634.61      717.45     35.14 o
   0  13   5       19.19        9.65     21.64 o
   1  13   5      149.34      116.91     25.97 o
   2  13   5        1.31      -19.26     20.88 o
   3  13   5      104.39       95.65     28.97 o
   4  13   5      497.12      536.60     41.93 o
   5  13   5      226.49      133.46     31.79 o
   6  13   5      297.11      384.76     43.19 o
   7  13   5      260.62      214.54     39.59 o
   8  13   5       17.96        7.81     33.46 o
   9  13   5        2.41        1.77     33.03 o
  -9  14   5      760.70      945.92    139.03 o
  -8  14   5      263.97      192.03     62.52 o
  -7  14   5       48.57       74.16     30.79 o
  -6  14   5      224.90      206.76     30.12 o
  -5  14   5       71.14      102.42     27.63 o
  -4  14   5      121.66      156.38     29.60 o
  -3  14   5      113.39      124.75     29.25 o
  -2  14   5      482.92      513.96     42.57 o
  -1  14   5     3386.13     3611.34     92.26 o
   0  14   5      137.52      160.42     31.54 o
   1  14   5     1882.28     2042.58     61.20 o
   2  14   5      144.12      142.48     31.64 o
   3  14   5     3524.97     3749.57     96.21 o
   4  14   5      469.30      614.61     55.24 o
   5  14   5     4037.44     4231.03    106.11 o
   6  14   5      328.73      274.03     41.20 o
   7  14   5       33.06       41.60     34.50 o
   8  14   5        0.93       -9.95     32.62 o
   9  14   5        0.01       -7.19     35.06 o
  -8  15   5      249.65      301.33     69.05 o
  -7  15   5        5.60      -28.21     35.26 o
  -6  15   5       72.72       40.39     28.24 o
  -5  15   5       18.21      -17.02     25.49 o
  -4  15   5      151.79      142.58     31.99 o
  -3  15   5      344.25      424.83     43.63 o
  -2  15   5      311.14      294.41     39.22 o
  -1  15   5       97.30      160.41     32.27 o
   0  15   5       56.35       52.84     29.31 o
   1  15   5       10.37        9.47     27.20 o
   2  15   5      245.84      250.64     36.81 o
   3  15   5        0.14      -28.11     28.11 o
   4  15   5      746.41      789.65     52.61 o
   5  15   5       65.42       74.45     35.70 o
   6  15   5       87.47      111.55     37.90 o
   7  15   5        1.96      -24.57     47.87 o
   8  15   5        3.50      -27.80     36.19 o
  -7  16   5      298.28      327.51     38.06 o
  -6  16   5        7.74       95.91     35.77 o
  -5  16   5       24.89      -19.20     32.74 o
  -4  16   5        3.06       28.85     42.63 o
  -3  16   5      664.76      588.77     50.16 o
  -2  16   5       25.94       62.19     32.89 o
  -1  16   5      934.83      970.11     65.30 o
   0  16   5      932.81     1008.90     66.19 o
   1  16   5      271.16      306.42     47.75 o
   2  16   5     2069.80     2044.36     82.56 o
   3  16   5      363.32      286.99     42.32 o
   4  16   5     2517.96     2515.82     87.17 o
   5  16   5       14.10       15.80     45.10 o
   6  16   5      401.31      459.81     53.69 o
   7  16   5       17.44       12.55     37.82 o
  -5  17   5       24.28      -23.31     39.52 o
  -4  17   5        6.06       -9.55     34.59 o
  -3  17   5       62.21       45.98     37.51 o
  -2  17   5       94.75      100.18     35.80 o
  -1  17   5       56.19       -1.35     38.76 o
   0  17   5       44.11        9.14     38.65 o
   1  17   5      157.58      187.24     44.87 o
   2  17   5      138.92       86.30     41.51 o
   3  17   5      132.74      152.24     57.24 o
   4  17   5       23.45       25.15     35.34 o
   5  17   5       30.57      -29.28     36.99 o
  -3  18   5      156.89      211.98     50.76 o
  -2  18   5      231.58      236.35     49.14 o
  -1  18   5      154.23       97.52     46.13 o
   0  18   5      316.88      424.69     57.03 o
   1  18   5       95.91      146.59     47.23 o
   2  18   5     1741.53     1685.86     88.53 o
   3  18   5      196.90      225.22     51.79 o
 -14   0   6       15.36      -36.40     36.40 o
 -12   0   6       83.07      147.82     55.49 o
 -10   0   6      517.62      605.77     52.27 o
  -8   0   6     9372.83     9856.74    160.47 o
  -6   0   6    12236.31    12286.13    152.06 o
  -4   0   6     4699.62     5786.60     82.37 o
  -2   0   6    71387.55    87175.66    927.92 o
   0   0   6     9193.13    10185.95    138.57 o
   2   0   6       33.68       46.23     13.22 o
   4   0   6     7183.39     7162.16    142.41 o
   6   0   6      422.10      493.54     33.60 o
   8   0   6      482.43      558.31     46.18 o
  10   0   6       43.04       50.77     32.40 o
  12   0   6      613.06      749.29     69.45 o
 -14   1   6       67.13       14.72     27.56 o
 -13   1   6        0.43      -17.11     23.75 o
 -12   1   6       80.75       78.37     24.14 o
 -11   1   6      367.32      282.31     40.59 o
 -10   1   6     4483.48     4105.05     85.55 o
  -9   1   6     3215.41     3008.20     66.74 o
  -8   1   6     7731.74     7630.17     89.83 o
  -7   1   6       99.32        0.24     11.13 o
  -6   1   6     5735.41     5783.37     65.42 o
  -5   1   6     4225.15     4464.51     49.24 o
  -4   1   6     3587.06     4048.33     41.69 o
  -3   1   6      964.54      857.99     21.34 o
  -2   1   6    15822.64    16179.22    172.34 o
  -1   1   6     8694.57     8210.42     72.89 o
   0   1   6     2775.16     2305.95     27.74 o
   1   1   6     5268.79     3332.71     47.17 o
   2   1   6     7267.82     6270.08     80.38 o
   3   1   6     1602.04     1263.58     27.63 o
   4   1   6     4531.85     3708.51     57.26 o
   5   1   6    12092.99    11714.40    143.76 o
   6   1   6    20775.63    20156.93    235.68 o
   7   1   6     4083.58     4036.34     65.59 o
   8   1   6     8190.28     8172.78    112.08 o
   9   1   6      190.72      164.47     22.85 o
  10   1   6        3.18      -20.11     20.11 o
  11   1   6       37.13       96.00     29.81 o
  12   1   6       23.14       25.16     28.77 o
  13   1   6       40.07       70.45     32.83 o
 -14   2   6        4.51       11.46     34.01 o
 -13   2   6        4.17      -23.01     23.01 o
 -12   2   6      348.92      368.44     31.06 o
 -11   2   6       17.47        1.55     19.85 o
 -10   2   6     3919.57     3752.46     79.10 o
  -9   2   6     1241.02     1241.16     64.19 o
  -8   2   6     1355.22     1250.30     29.09 o
  -7   2   6    12175.43    13030.42    154.19 o
  -6   2   6     6958.39     6802.87     86.25 o
  -5   2   6      623.94      457.60     13.70 o
  -4   2   6     8776.45     7696.23     85.98 o
  -3   2   6       63.91       12.65      5.97 o
  -2   2   6     5435.85     6031.92     64.87 o
  -1   2   6     2602.73     2419.74     31.11 o
   0   2   6     2328.92     2141.46     26.57 o
   1   2   6     6409.34     7992.32     96.63 o
   2   2   6        2.60       -1.13      8.47 o
   3   2   6    36167.32    38296.66    454.93 o
   4   2   6    14737.52    15542.30    196.88 o
   5   2   6     1571.31     1847.19     40.39 o
   6   2   6      206.47      221.43     19.50 o
   7   2   6     1822.03     1899.28     44.56 o
   8   2   6        2.03       -5.12     14.59 o
   9   2   6      146.41      212.44     24.60 o
  10   2   6       49.64       42.18     24.61 o
  11   2   6      360.19      399.34     37.19 o
  12   2   6       43.63        5.28     28.12 o
  13   2   6      141.87      242.22     39.27 o
 -14   3   6        1.30      -27.54     33.17 o
 -13   3   6      307.90      282.17     40.89 o
 -12   3   6      146.25      123.51     24.44 o
 -11   3   6      834.44      609.28     31.28 o
 -10   3   6      126.09      127.33     26.21 o
  -9   3   6     1488.49     1088.66     40.09 o
  -8   3   6     1440.77     1155.10     27.66 o
  -7   3   6     4187.45     3913.22     52.88 o
  -6   3   6     4172.69     3739.82     49.85 o
  -5   3   6     1180.88     1468.07     31.22 o
  -4   3   6      570.31      507.66     14.51 o
  -3   3   6      119.87       22.56      7.48 o
  -2   3   6     5452.22     5819.32     64.33 o
  -1   3   6    10819.12     9926.15     96.80 o
   0   3   6      321.86      460.76     15.42 o
   1   3   6       39.70       26.84      7.08 o
   2   3   6    17387.05    17831.89    190.52 o
   3   3   6    58909.15    63332.99    683.96 o
   4   3   6     2582.37     2606.16     64.77 o
   5   3   6     7173.56     5571.47     86.27 o
   6   3   6      194.04      264.86     19.03 o
   7   3   6     1959.80     1463.69     47.80 o
   8   3   6      870.89      862.77     36.06 o
   9   3   6     1564.92     1687.71     52.71 o
  10   3   6      337.63      360.83     34.39 o
  11   3   6      208.97      229.28     44.21 o
  12   3   6       16.86        8.01     32.75 o
  13   3   6        3.80        4.18     30.41 o
 -13   4   6      163.19      199.26     37.35 o
 -12   4   6      511.63      443.16     39.42 o
 -11   4   6     2560.46     2758.39     81.38 o
 -10   4   6      533.60      557.98     34.98 o
  -9   4   6      703.36      772.49     34.53 o
  -8   4   6     1478.90     1430.93     34.54 o
  -7   4   6     2876.27     2573.76     67.99 o
  -6   4   6     1017.41      703.05     32.59 o
  -5   4   6      350.84      318.18     23.04 o
  -4   4   6     2139.83     1712.85     30.34 o
  -3   4   6      153.18      193.65     15.31 o
  -2   4   6     1781.48     2080.27     34.23 o
  -1   4   6      490.75      395.36     12.48 o
   0   4   6      298.07      313.10     13.30 o
   1   4   6     6232.95     5961.40     72.67 o
   2   4   6     3013.58     3064.37     48.43 o
   3   4   6      338.50      454.66     21.27 o
   4   4   6    33775.96    36754.45    438.65 o
   5   4   6     4087.98     4541.32     73.26 o
   6   4   6      218.00      124.56     15.56 o
   7   4   6       17.77        0.43     11.58 o
   8   4   6     2575.57     2476.71     61.77 o
   9   4   6        6.12       12.31     20.14 o
  10   4   6      941.60      973.66     67.94 o
  11   4   6       19.22        3.70     27.33 o
  12   4   6      403.71      450.54     42.55 o
  13   4   6       47.23      104.38     35.64 o
 -13   5   6      179.30      177.41     36.35 o
 -12   5   6      593.71      697.33     72.07 o
 -11   5   6      577.03      751.23    122.83 o
 -10   5   6      271.43      250.93     25.44 o
  -9   5   6       84.88      137.54     34.44 o
  -8   5   6       42.93       24.29     23.10 o
  -7   5   6    12062.10    11775.25    204.00 o
  -6   5   6      544.32      476.82     46.56 o
  -5   5   6    10342.30     9481.62    166.24 o
  -4   5   6      172.60      130.90     14.38 o
  -3   5   6     2921.53     2899.04     40.15 o
  -2   5   6     6776.82     6370.61     75.15 o
  -1   5   6      450.29      516.17     14.71 o
   0   5   6     5336.63     3940.85     57.93 o
   1   5   6     5665.49     5321.08     78.90 o
   2   5   6    13847.41    14317.61    169.86 o
   3   5   6    90463.42   107098.69   1234.73 o
   4   5   6    14802.68    14768.61    190.51 o
   5   5   6     2205.05     1983.25     44.85 o
   6   5   6     3674.98     3405.89     63.44 o
   7   5   6     1759.32     1879.21     39.93 o
   8   5   6      885.56      915.12     38.72 o
   9   5   6     1944.79     1980.01     58.05 o
  10   5   6       36.10       67.96     27.82 o
  11   5   6       26.30       -4.92     27.37 o
  12   5   6       53.78      107.50     35.79 o
  13   5   6       49.02      113.80     36.91 o
 -13   6   6      548.08      517.61     73.42 o
 -12   6   6        0.01      -44.43     44.43 o
 -11   6   6     1057.41     1131.28    113.08 o
 -10   6   6      438.94      552.98     63.84 o
  -9   6   6       11.40       10.04     26.02 o
  -8   6   6     1809.01     1634.56     60.60 o
  -7   6   6     1956.42     1969.99     66.09 o
  -6   6   6     2050.44     2157.33     72.54 o
  -5   6   6     2561.34     2597.05     42.65 o
  -4   6   6     7770.32     8344.82    105.28 o
  -3   6   6       11.06       25.99      9.76 o
  -2   6   6    12135.30    12934.84    142.16 o
  -1   6   6       46.10       87.06     11.70 o
   0   6   6     6687.29     6654.48     88.91 o
   1   6   6      413.21      474.88     20.10 o
   2   6   6     7297.14     8074.57    105.60 o
   3   6   6    12071.21    12839.49    169.07 o
   4   6   6      567.11      720.87     27.43 o
   5   6   6     7874.16     7861.81    114.29 o
   6   6   6      361.26      385.56     27.29 o
   7   6   6      179.55      182.97     20.38 o
   8   6   6      283.14      269.49     25.71 o
   9   6   6      156.69      140.02     22.62 o
  10   6   6      619.74      632.70     36.22 o
  11   6   6      239.22      264.41     31.29 o
  12   6   6      281.51      447.67     41.74 o
  13   6   6       16.00        6.66     27.60 o
 -13   7   6      182.71      189.97     82.67 o
 -12   7   6      900.46      712.56    110.91 o
 -11   7   6        2.54       34.94     46.51 o
 -10   7   6       29.78        1.86     44.11 o
  -9   7   6      815.30      639.70     46.91 o
  -8   7   6       11.53       21.24     28.85 o
  -7   7   6     1799.95     1998.86     68.70 o
  -6   7   6     2071.74     2002.53     44.36 o
  -5   7   6     1673.92     1778.28     36.59 o
  -4   7   6      526.74      566.82     23.93 o
  -3   7   6     4665.23     4664.91     66.24 o
  -2   7   6      248.41      319.15     15.97 o
  -1   7   6     1421.88     1304.23     29.86 o
   0   7   6     4166.78     4352.23     66.62 o
   1   7   6     2975.01     2683.71     49.36 o
   2   7   6     7413.88     7141.69    105.29 o
   3   7   6      534.01      542.44     25.26 o
   4   7   6     1231.28     1345.37     38.03 o
   5   7   6     3887.60     4123.61     72.23 o
   6   7   6     1199.99     1148.20     35.22 o
   7   7   6     1213.20     1245.06     45.76 o
   8   7   6     1284.34     1366.57     52.61 o
   9   7   6      722.82      720.16     51.88 o
  10   7   6      408.34      407.58     33.46 o
  11   7   6        0.30       14.66     25.38 o
  12   7   6       46.82       43.25     28.10 o
 -12   8   6        2.81       42.41     75.17 o
 -11   8   6       26.76      -58.16     58.16 o
 -10   8   6      272.75      457.82     91.69 o
  -9   8   6        0.86      -10.93     28.76 o
  -8   8   6       15.19       16.14     27.44 o
  -7   8   6       80.27       45.77     17.98 o
  -6   8   6      248.83      236.26     16.15 o
  -5   8   6     7295.48     7254.30     99.28 o
  -4   8   6     5786.35     5786.23     83.75 o
  -3   8   6    23620.81    24275.39    275.35 o
  -2   8   6      310.12      280.70     19.67 o
  -1   8   6     6680.28     6069.36     86.66 o
   0   8   6     2857.39     2948.10     53.50 o
   1   8   6     6930.17     6729.49     95.93 o
   2   8   6      819.17      747.91     30.98 o
   3   8   6       85.46      112.47     16.92 o
   4   8   6       46.43       45.55     16.25 o
   5   8   6      277.53      344.65     23.00 o
   6   8   6     4022.31     4361.93     89.67 o
   7   8   6      980.80     1005.55     47.56 o
   8   8   6      237.96      205.22     31.34 o
   9   8   6     2197.90     2308.54     63.47 o
  10   8   6       19.18      -23.47     23.86 o
  11   8   6      764.66      936.29     47.73 o
  12   8   6       26.10       47.71     37.43 o
 -12   9   6      111.55       36.44     79.62 o
 -11   9   6      858.25      835.52    118.02 o
 -10   9   6     1273.93     1384.32    135.46 o
  -9   9   6      430.31      508.90     68.35 o
  -8   9   6      486.71      587.58     34.43 o
  -7   9   6      486.98      543.40     27.64 o
  -6   9   6      628.72      670.65     29.86 o
  -5   9   6     1123.92     1071.63     47.45 o
  -4   9   6     1760.48     1843.77     42.43 o
  -3   9   6      553.39      446.90     25.38 o
  -2   9   6     2357.97     2571.92     49.82 o
  -1   9   6     1787.47     1900.75     48.76 o
   0   9   6      379.26      327.54     22.95 o
   1   9   6    10729.49    10656.09    141.18 o
   2   9   6     1883.90     1793.24     46.68 o
   3   9   6     3932.11     3576.68     69.58 o
   4   9   6     3082.20     3060.59     67.25 o
   5   9   6      380.47      418.03     27.27 o
   6   9   6     5289.91     5219.92    114.44 o
   7   9   6      403.02      456.03     38.21 o
   8   9   6     1235.68     1281.32     90.23 o
   9   9   6       93.61      136.22     26.65 o
  10   9   6      162.71      165.97     28.45 o
  11   9   6      133.94      226.92     34.30 o
  12   9   6        0.14      -18.53     45.92 o
 -12  10   6      120.27       30.22     81.14 o
 -11  10   6       17.33       -1.90     74.41 o
 -10  10   6      126.54      142.10     78.48 o
  -9  10   6        2.09       -0.89     54.68 o
  -8  10   6     2103.52     2071.28     65.05 o
  -7  10   6      122.27       73.54     25.45 o
  -6  10   6      312.55      334.72     27.11 o
  -5  10   6      411.33      414.46     29.77 o
  -4  10   6      562.29      626.27     34.99 o
  -3  10   6     2686.14     2611.01     58.05 o
  -2  10   6      154.88      142.79     18.18 o
  -1  10   6     2215.82     2074.28     47.94 o
   0  10   6     3678.09     3531.23     61.16 o
   1  10   6     2959.46     2743.64     57.32 o
   2  10   6      415.21      362.11     26.84 o
   3  10   6      562.82      448.55     28.67 o
   4  10   6     3597.50     3808.16     80.30 o
   5  10   6       32.83       12.62     24.07 o
   6  10   6       24.13       39.93     27.09 o
   7  10   6      177.99      134.31     31.26 o
   8  10   6      304.00      303.12     37.82 o
   9  10   6      561.90      671.92     47.39 o
  10  10   6      154.70      200.05     30.58 o
  11  10   6      416.09      480.76     48.53 o
 -11  11   6      328.28      495.29    113.16 o
 -10  11   6        5.69       -5.08     74.03 o
  -9  11   6     1116.10     1223.71     82.75 o
  -8  11   6        3.99      -20.87     20.87 o
  -7  11   6       16.79      -11.73     32.42 o
  -6  11   6      404.11      402.21     31.48 o
  -5  11   6        5.00      -19.14     28.16 o
  -4  11   6      506.87      392.91     28.52 o
  -3  11   6       94.59       41.39     20.43 o
  -2  11   6      629.91      592.77     32.39 o
  -1  11   6       29.25       30.89     17.60 o
   0  11   6      702.26      805.26     31.07 o
   1  11   6      156.60      165.61     20.87 o
   2  11   6       85.15      128.12     30.10 o
   3  11   6      176.91      203.66     24.96 o
   4  11   6      153.02      100.71     27.13 o
   5  11   6     1913.86     2082.30     71.19 o
   6  11   6      166.44      177.87     33.23 o
   7  11   6        2.35       41.94     40.85 o
   8  11   6       75.24        8.70     28.61 o
   9  11   6       30.29       13.90     31.49 o
  10  11   6        0.44       26.15     26.92 o
  11  11   6       53.76       22.44     39.47 o
 -10  12   6      281.19      257.04    101.34 o
  -9  12   6       90.79      172.09     56.10 o
  -8  12   6        9.17       -0.32     33.50 o
  -7  12   6     3216.55     3219.89     80.41 o
  -6  12   6      154.52      186.87     29.68 o
  -5  12   6     1756.36     1703.34     51.61 o
  -4  12   6     2973.70     3019.97     69.31 o
  -3  12   6     1107.78     1122.02     43.65 o
  -2  12   6     6787.68     6998.81    107.31 o
  -1  12   6       86.25       44.62     20.92 o
   0  12   6     7411.04     7659.36    151.82 o
   1  12   6      458.09      387.73     29.02 o
   2  12   6     2562.57     2604.37     64.62 o
   3  12   6     1882.65     1918.64     54.44 o
   4  12   6        5.26        6.74     27.25 o
   5  12   6        5.01       -2.87     27.25 o
   6  12   6        3.89        6.78     29.78 o
   7  12   6      569.85      640.49     49.06 o
   8  12   6      677.92      929.19     56.49 o
   9  12   6      162.09      173.61     39.10 o
  10  12   6     1304.34     1534.91    122.60 o
 -10  13   6      273.72      418.06    112.64 o
  -9  13   6       32.03       36.38     52.79 o
  -8  13   6       52.98       21.97     32.59 o
  -7  13   6        1.52      -14.64     26.04 o
  -6  13   6     1573.12     1647.76     61.13 o
  -5  13   6       69.31       49.53     25.86 o
  -4  13   6      381.22      435.17     33.92 o
  -3  13   6       79.49      166.15     29.20 o
  -2  13   6     1498.43     1537.29     58.17 o
  -1  13   6      505.59      447.28     30.63 o
   0  13   6        2.07       -8.61     21.57 o
   1  13   6     1055.85     1031.03     43.89 o
   2  13   6     2024.49     1997.62     58.19 o
   3  13   6      276.14      253.53     44.51 o
   4  13   6       96.74       20.83     27.56 o
   5  13   6      426.26      301.97     40.83 o
   6  13   6      239.97      262.23     40.14 o
   7  13   6      255.14      230.07     57.78 o
   8  13   6        5.35       27.99     47.21 o
   9  13   6        4.35       16.37     34.76 o
  -9  14   6       12.98       54.62     55.09 o
  -8  14   6       51.19      -24.99     52.07 o
  -7  14   6        5.96       14.26     36.14 o
  -6  14   6      427.10      369.89     34.12 o
  -5  14   6       48.11       33.34     25.90 o
  -4  14   6      713.99      592.68     39.44 o
  -3  14   6      405.31      435.02     51.39 o
  -2  14   6     3343.93     3176.59     86.58 o
  -1  14   6     1904.32     2104.59     70.72 o
   0  14   6     1145.65     1175.75     59.96 o
   1  14   6      524.86      573.76     44.78 o
   2  14   6     1108.58     1135.51     54.26 o
   3  14   6       14.65      -35.90     37.04 o
   4  14   6     1436.03     1344.91     61.70 o
   5  14   6        4.06       49.31     50.93 o
   6  14   6      125.08      209.25     40.21 o
   7  14   6       67.77      138.26     41.16 o
   8  14   6      469.34      439.48     64.65 o
  -8  15   6        1.86       41.34     57.22 o
  -7  15   6       42.00       43.76     27.54 o
  -6  15   6       12.21       -8.82     26.08 o
  -5  15   6      499.59      477.44     66.02 o
  -4  15   6       65.96       16.44     27.44 o
  -3  15   6      315.88      317.49     39.98 o
  -2  15   6      508.98      483.38     55.39 o
  -1  15   6      433.94      464.54     42.89 o
   0  15   6        1.76      -26.26     26.26 o
   1  15   6       58.31       89.71     31.12 o
   2  15   6      342.03      299.70     39.86 o
   3  15   6      206.16      180.33     35.95 o
   4  15   6      154.67      187.84     38.11 o
   5  15   6      263.72      294.50     44.39 o
   6  15   6        7.22      -25.78     32.55 o
   7  15   6       40.53      -32.67     32.67 o
   8  15   6      115.75       58.80     39.31 o
  -7  16   6       56.97       74.18     29.96 o
  -6  16   6       45.62       26.26     34.11 o
  -5  16   6      514.86      527.06     50.01 o
  -4  16   6      732.26      895.36     56.56 o
  -3  16   6      250.33      247.27     41.09 o
  -2  16   6     1451.70     1430.52     65.72 o
  -1  16   6      183.16      217.26     38.41 o
   0  16   6      443.04      329.53     48.86 o
   1  16   6     1177.68     1149.21     69.50 o
   2  16   6      240.94      266.43     47.43 o
   3  16   6      995.00     1035.21     60.05 o
   4  16   6        8.64      -32.54     32.54 o
   5  16   6       16.25      -35.50     35.50 o
   6  16   6       16.47       49.29     39.30 o
  -5  17   6      212.48      164.43     40.54 o
  -4  17   6        0.23      -21.72     33.28 o
  -3  17   6      530.23      551.42     51.00 o
  -2  17   6      218.28      276.74     42.84 o
  -1  17   6       88.85       69.21     42.22 o
   0  17   6        6.63      -21.56     37.14 o
   1  17   6      218.78      252.99     48.87 o
   2  17   6      105.55       41.14     41.33 o
   3  17   6       48.18        4.17     40.20 o
   4  17   6      200.45      225.09     46.40 o
   5  17   6        8.03       60.61     40.72 o
  -3  18   6     1383.62     1279.10     79.01 o
  -2  18   6       55.28      113.40     45.63 o
  -1  18   6      538.53      594.58     63.16 o
   0  18   6        4.68       16.87     43.44 o
   1  18   6     1344.64     1354.91     80.87 o
   2  18   6       64.68      103.98     46.54 o
   3  18   6       13.02       36.23     44.05 o
 -13   0   7      108.80       90.57     38.35 o
 -11   0   7      397.58      318.51     40.23 o
  -9   0   7     6050.87     5610.92    146.02 o
  -7   0   7     2248.13     2007.66     52.32 o
  -5   0   7    25662.99    26621.23    345.99 o
  -3   0   7        9.49       58.04      7.55 o
  -1   0   7     1005.78     1204.71     22.60 o
   1   0   7     8214.53     7786.60    128.09 o
   3   0   7      504.17      563.96     29.46 o
   5   0   7     2670.62     3051.28     91.92 o
   7   0   7      276.05      252.17     29.53 o
   9   0   7       32.92       28.04     29.31 o
  11   0   7      785.46      627.25     61.77 o
  13   0   7       76.96       99.64     50.01 o
 -14   1   7        8.40      -25.26     25.26 o
 -13   1   7      367.72      299.23     40.44 o
 -12   1   7        2.18       15.20     21.29 o
 -11   1   7      335.16      351.14     28.73 o
 -10   1   7      535.29      518.27     56.22 o
  -9   1   7     3516.52     3384.85     71.60 o
  -8   1   7       60.13        7.23     10.64 o
  -7   1   7     3923.32     4210.22    112.21 o
  -6   1   7      289.05      300.20     14.55 o
  -5   1   7        1.80       -6.80      7.28 o
  -4   1   7     2043.14     2148.31     24.82 o
  -3   1   7     8893.43    10134.48     97.93 o
  -2   1   7      314.99      218.93      7.57 o
  -1   1   7     1335.10     1772.81     22.99 o
   0   1   7    19331.46    19124.80    179.12 o
   1   1   7     7266.46     6662.00     84.42 o
   2   1   7     4944.68     3944.55     57.19 o
   3   1   7      140.37       81.74     11.34 o
   4   1   7      109.07      273.55     16.14 o
   5   1   7      881.64     1110.96     30.38 o
   6   1   7     1486.44     1341.90     36.12 o
   7   1   7      186.44      210.60     18.40 o
   8   1   7       45.17       69.92     16.56 o
   9   1   7      247.45      142.50     23.44 o
  10   1   7       88.39       40.77     24.04 o
  11   1   7     1444.72     1578.82     62.28 o
  12   1   7      677.98      752.54     50.35 o
  13   1   7     1087.50     1194.54     76.78 o
 -14   2   7      180.27      225.37     41.80 o
 -13   2   7      589.62      610.84     42.41 o
 -12   2   7        6.84        1.80     21.38 o
 -11   2   7     1474.56     1392.53     47.65 o
 -10   2   7     1781.35     1646.70     55.47 o
  -9   2   7      684.99      683.26     37.07 o
  -8   2   7      352.18      317.77     19.55 o
  -7   2   7       93.74       75.67     11.81 o
  -6   2   7        7.63       -9.19      9.19 o
  -5   2   7     5346.38     4298.87     53.97 o
  -4   2   7     1180.09     1537.98     26.47 o
  -3   2   7    52875.07    57949.20    518.27 o
  -2   2   7    15085.80    14972.63    164.01 o
  -1   2   7    17425.73    17965.03    176.71 o
   0   2   7    26150.91    28723.99    264.74 o
   1   2   7     2577.79     2511.95     51.18 o
   2   2   7      712.08      932.64     25.69 o
   3   2   7     6979.46     7405.42    103.50 o
   4   2   7       17.35       12.87     11.68 o
   5   2   7        0.26        5.44     11.90 o
   6   2   7      282.07      345.23     21.86 o
   7   2   7      247.92      206.72     20.28 o
   8   2   7     1065.45      913.45     37.40 o
   9   2   7     1328.79     1428.95     48.74 o
  10   2   7      204.33      124.69     31.01 o
  11   2   7        0.96       12.82     26.41 o
  12   2   7      353.34      244.87     46.86 o
  13   2   7       80.02       33.39     32.22 o
 -14   3   7      514.14      535.28     50.96 o
 -13   3   7       68.89        3.33     31.09 o
 -12   3   7      173.93      229.44     33.93 o
 -11   3   7      283.86      257.91     31.35 o
 -10   3   7     1281.75     1473.43     55.11 o
  -9   3   7       52.91       -6.59     19.72 o
  -8   3   7      124.97      165.75     13.66 o
  -7   3   7     2689.15     2582.09     39.37 o
  -6   3   7      354.81      350.75     13.33 o
  -5   3   7       49.06       57.85      8.81 o
  -4   3   7      376.44      219.62      9.85 o
  -3   3   7     8508.03     9146.70    101.61 o
  -2   3   7      908.84     1583.07     24.34 o
  -1   3   7       15.54       -2.30      6.81 o
   0   3   7      710.51      714.96     18.97 o
   1   3   7    22288.83    26289.00    272.39 o
   2   3   7    23332.82    25150.64    264.23 o
   3   3   7    14585.28    16346.36    190.34 o
   4   3   7    15214.52    18528.45    233.46 o
   5   3   7       18.46       26.30     13.14 o
   6   3   7      230.38      300.27     20.54 o
   7   3   7       38.66       32.38     15.71 o
   8   3   7       30.79       29.92     18.40 o
   9   3   7      200.40      256.87     27.24 o
  10   3   7      484.60      532.86     44.92 o
  11   3   7      110.83      158.56     32.38 o
  12   3   7     1357.16     1542.06     65.44 o
  13   3   7        0.48        4.96     30.57 o
 -13   4   7       88.49       20.65     52.61 o
 -12   4   7     2448.01     2281.26     75.40 o
 -11   4   7      861.77      817.79     45.84 o
 -10   4   7     1150.77     1048.03     61.60 o
  -9   4   7      496.24      400.16     26.10 o
  -8   4   7     1503.71     1391.33     28.01 o
  -7   4   7       12.71       26.70     20.85 o
  -6   4   7       92.21       51.70     30.74 o
  -5   4   7     1833.82     2345.73     54.27 o
  -4   4   7     4246.31     4791.80     65.70 o
  -3   4   7      580.11      703.88     16.87 o
  -2   4   7     1235.32     1201.66     22.56 o
  -1   4   7      923.60     1278.04     23.49 o
   0   4   7      147.05      215.36     12.68 o
   1   4   7       54.59       62.26     10.74 o
   2   4   7    19989.24    20769.53    237.41 o
   3   4   7    13352.60    14770.48    174.61 o
   4   4   7     7714.78     7329.62     97.46 o
   5   4   7      978.99     1181.64     34.59 o
   6   4   7      720.36      705.96     27.36 o
   7   4   7      172.67      136.97     18.07 o
   8   4   7      147.50      208.67     24.53 o
   9   4   7      126.62      118.14     24.50 o
  10   4   7        6.60       21.98     25.95 o
  11   4   7      541.03      647.24     74.71 o
  12   4   7       84.28       85.90     32.21 o
  13   4   7        8.73       17.14     34.54 o
 -13   5   7       58.71       40.76     29.82 o
 -12   5   7      189.59      192.80     52.39 o
 -11   5   7       65.73       39.54     43.24 o
 -10   5   7        1.72       12.49     18.28 o
  -9   5   7      133.53      179.49     30.32 o
  -8   5   7      111.30      112.72     27.46 o
  -7   5   7      212.41      139.47     38.31 o
  -6   5   7      812.15      743.60     39.64 o
  -5   5   7      169.71      143.95     12.22 o
  -4   5   7      156.17      149.07     15.89 o
  -3   5   7     2181.89     2972.76     49.46 o
  -2   5   7     1143.03     1187.79     23.67 o
  -1   5   7       87.18       11.83      9.43 o
   0   5   7     5713.85     6183.71     89.08 o
   1   5   7     3427.85     2913.84     51.95 o
   2   5   7    20834.78    23013.88    262.80 o
   3   5   7        8.09      109.61     21.03 o
   4   5   7     1456.50     1372.74     36.66 o
   5   5   7     1313.94     1680.59     37.62 o
   6   5   7       36.00        9.74     12.95 o
   7   5   7      480.40      426.09     25.36 o
   8   5   7       79.18       40.49     21.09 o
   9   5   7     1036.52     1180.12     47.24 o
  10   5   7      329.36      401.18     37.76 o
  11   5   7      289.56      369.50     70.06 o
  12   5   7      171.78      196.65     39.66 o
  13   5   7        6.68      -11.56     34.42 o
 -13   6   7      277.94      336.23     66.51 o
 -12   6   7     1839.68     2028.80    113.07 o
 -11   6   7      757.00      555.22     68.03 o
 -10   6   7      206.15      202.16     49.68 o
  -9   6   7       48.61       48.60     27.70 o
  -8   6   7       24.96        7.80     24.56 o
  -7   6   7     1139.34     1054.77     49.19 o
  -6   6   7     1850.36     1739.96     60.65 o
  -5   6   7     6086.33     6623.00     96.83 o
  -4   6   7     5445.30     5420.97     82.33 o
  -3   6   7      358.24      322.14     14.90 o
  -2   6   7     1352.42     1440.73     28.56 o
  -1   6   7      986.17     1073.19     26.51 o
   0   6   7      642.80      609.89     23.74 o
   1   6   7      186.24      197.31     16.97 o
   2   6   7     1161.82     1157.70     31.00 o
   3   6   7    10078.16    10537.73    143.98 o
   4   6   7        4.88        4.92     14.81 o
   5   6   7      346.37      363.14     32.74 o
   6   6   7      879.35      809.64     28.17 o
   7   6   7     1606.93     1644.00     45.35 o
   8   6   7       61.32       63.92     19.91 o
   9   6   7      815.71      811.14     36.66 o
  10   6   7     1154.98     1124.60     46.18 o
  11   6   7        1.17       56.95     27.12 o
  12   6   7      293.80      340.04     37.43 o
 -13   7   7      448.11      463.95     96.91 o
 -12   7   7       16.95       45.58     69.58 o
 -11   7   7      151.63      210.71     57.35 o
 -10   7   7      747.88      884.58     79.19 o
  -9   7   7        0.03       59.83     30.36 o
  -8   7   7     1052.62     1044.37     53.31 o
  -7   7   7       54.35       61.80     29.74 o
  -6   7   7     4826.52     4732.81     87.60 o
  -5   7   7     3348.10     3282.71     53.55 o
  -4   7   7     2422.01     2444.73     45.27 o
  -3   7   7     2131.34     2359.79     41.56 o
  -2   7   7     4245.01     4557.71     67.47 o
  -1   7   7     2561.09     2396.19     42.38 o
   0   7   7      102.37      118.73     15.34 o
   1   7   7    19656.98    19808.92    232.08 o
   2   7   7     3969.05     3387.16    100.49 o
   3   7   7      223.53      223.67     20.67 o
   4   7   7     8978.86     9115.66    130.93 o
   5   7   7       57.27      166.93     25.01 o
   6   7   7     3594.30     3434.59     77.23 o
   7   7   7       32.98        8.81     18.23 o
   8   7   7      660.59      767.84     37.53 o
   9   7   7      456.12      572.05     38.50 o
  10   7   7       15.97       -5.96     21.82 o
  11   7   7      137.26      187.77     32.81 o
  12   7   7      360.01      358.27     68.23 o
 -12   8   7       77.74      -61.97     61.97 o
 -11   8   7     1206.07      863.52    114.99 o
 -10   8   7        3.23       14.22     64.38 o
  -9   8   7      506.23      543.03     48.01 o
  -8   8   7      404.47      422.22     41.79 o
  -7   8   7      523.33      456.38     27.22 o
  -6   8   7       26.77       17.14     13.09 o
  -5   8   7       19.20        6.03     15.04 o
  -4   8   7     3582.53     3795.89     62.58 o
  -3   8   7       49.34       -5.15     11.84 o
  -2   8   7     3299.17     3047.68     57.80 o
  -1   8   7     1693.06     1782.96     38.90 o
   0   8   7     4600.90     4431.30     71.37 o
   1   8   7     1592.27     1357.92     40.72 o
   2   8   7     1552.35     1679.43     49.40 o
   3   8   7     1315.85     1375.50     43.55 o
   4   8   7      682.62      713.13     30.38 o
   5   8   7        4.56       19.97     20.10 o
   6   8   7      165.94      167.31     28.15 o
   7   8   7      121.67      130.67     29.10 o
   8   8   7       62.15       52.33     22.92 o
   9   8   7       13.11       25.21     22.90 o
  10   8   7       39.80       54.69     23.52 o
  11   8   7        6.64       20.36     26.58 o
  12   8   7       39.71       33.60     29.28 o
 -12   9   7      260.20      333.48     93.98 o
 -11   9   7      558.04      644.48    110.50 o
 -10   9   7      207.30      132.58     76.45 o
  -9   9   7      582.46      558.79     58.97 o
  -8   9   7      943.66      890.33     75.03 o
  -7   9   7      461.33      443.76     33.63 o
  -6   9   7     1117.52     1044.19     40.12 o
  -5   9   7     1346.55     1335.60     57.72 o
  -4   9   7      926.49      967.05     33.54 o
  -3   9   7       57.60       35.34     18.59 o
  -2   9   7      209.29      229.34     19.32 o
  -1   9   7     2159.57     2262.08     49.63 o
   0   9   7     3079.36     3508.98     67.58 o
   1   9   7     1315.86     1443.25     40.00 o
   2   9   7      671.08      762.49     35.00 o
   3   9   7     3886.26     3891.68     80.04 o
   4   9   7     1431.61     1267.23     44.38 o
   5   9   7     3587.42     3771.16     78.56 o
   6   9   7     2221.36     2380.42     73.39 o
   7   9   7     1007.71     1182.94     53.64 o
   8   9   7     1163.27     1185.86     56.05 o
   9   9   7       13.17       66.70     25.18 o
  10   9   7       70.11      133.28     34.17 o
  11   9   7       30.66       47.02     29.80 o
 -11  10   7       13.03      153.39     83.93 o
 -10  10   7      895.58     1121.52    133.52 o
  -9  10   7      783.92      857.49     88.00 o
  -8  10   7      983.42     1060.43     63.89 o
  -7  10   7      251.54      310.80     25.55 o
  -6  10   7      834.10     1013.80     40.80 o
  -5  10   7       30.31       13.15     19.73 o
  -4  10   7     5126.61     5169.73     89.03 o
  -3  10   7      517.43      451.99     28.28 o
  -2  10   7     2751.05     2771.61     55.43 o
  -1  10   7     4768.67     5028.35     81.68 o
   0  10   7        6.84      -15.27     15.27 o
   1  10   7     1643.49     1663.75     44.65 o
   2  10   7     2115.27     1762.61     94.01 o
   3  10   7       53.02       36.83     21.49 o
   4  10   7     2136.76     1877.70     55.16 o
   5  10   7      297.79      296.68     34.19 o
   6  10   7     2502.95     2446.94    115.77 o
   7  10   7     1574.15     1617.56     64.04 o
   8  10   7     1205.12     1273.55     63.73 o
   9  10   7      628.10      555.58     39.10 o
  10  10   7      322.44      304.64     34.49 o
  11  10   7      123.49      183.79     34.72 o
 -11  11   7      144.94      284.57     94.22 o
 -10  11   7       65.97       47.11     80.25 o
  -9  11   7      703.74      744.64     78.41 o
  -8  11   7     2383.59     2409.99     77.98 o
  -7  11   7      237.61      228.60     34.53 o
  -6  11   7      509.46      465.37     33.15 o
  -5  11   7      774.93      697.12     38.95 o
  -4  11   7     2685.01     2531.94     60.26 o
  -3  11   7        1.45       -2.13     20.20 o
  -2  11   7     7120.31     7024.82    105.05 o
  -1  11   7      147.98      140.56     21.09 o
   0  11   7       73.59       63.07     18.10 o
   1  11   7     1814.92     1925.90     49.41 o
   2  11   7      919.19      930.47     39.01 o
   3  11   7     4180.33     4092.28     81.59 o
   4  11   7      671.67      575.71     42.37 o
   5  11   7       51.21       45.17     51.94 o
   6  11   7       28.72       68.80     30.68 o
   7  11   7      462.53      439.92     43.21 o
   8  11   7      509.04      568.30     45.35 o
   9  11   7       60.80       44.88     28.85 o
  10  11   7        3.59       -9.72     26.85 o
 -10  12   7       59.95       59.68     79.87 o
  -9  12   7      331.30      291.95     61.50 o
  -8  12   7      430.75      496.52     44.22 o
  -7  12   7       97.23       33.75     35.20 o
  -6  12   7      424.77      420.22     35.20 o
  -5  12   7      352.83      380.06     39.61 o
  -4  12   7      192.44      172.40     26.51 o
  -3  12   7     2631.00     2674.19     66.20 o
  -2  12   7     1088.58     1020.11     43.87 o
  -1  12   7     2684.67     2692.89     60.34 o
   0  12   7     2671.71     2633.11     60.69 o
   1  12   7     2510.43     2469.24     78.71 o
   2  12   7        3.85        6.92     21.63 o
   3  12   7      188.38      216.03     27.34 o
   4  12   7       22.32       53.48     29.39 o
   5  12   7     1195.79     1290.70     60.38 o
   6  12   7       51.39       28.52     30.49 o
   7  12   7      823.36      785.53     53.23 o
   8  12   7        1.63       43.66     41.18 o
   9  12   7     1242.43     1227.71     65.22 o
  10  12   7      575.00      758.73     48.35 o
 -10  13   7        9.65      128.25     90.79 o
  -9  13   7      220.84      199.82     62.23 o
  -8  13   7        0.21       57.83     54.95 o
  -7  13   7     1088.60     1166.34     51.51 o
  -6  13   7        6.63      -21.65     21.65 o
  -5  13   7      907.84      898.67     41.81 o
  -4  13   7       10.25        9.29     23.33 o
  -3  13   7     5813.15     5694.29    106.92 o
  -2  13   7      928.93     1046.89     52.28 o
  -1  13   7      884.46      883.23     38.53 o
   0  13   7     1066.71      910.23     42.44 o
   1  13   7     3197.56     3079.69     73.58 o
   2  13   7      368.33      458.30     34.48 o
   3  13   7      672.77      516.78     41.59 o
   4  13   7      391.76      351.26     42.35 o
   5  13   7       30.12        0.60     32.31 o
   6  13   7       76.05       56.10     33.98 o
   7  13   7       79.95       62.91     36.09 o
   8  13   7      102.87      183.94     40.29 o
   9  13   7        0.29      -18.15     34.74 o
  -9  14   7      261.32      130.74     60.70 o
  -8  14   7        1.54      -48.41     52.79 o
  -7  14   7      720.98      803.43     42.48 o
  -6  14   7        0.35      -22.94     22.94 o
  -5  14   7     1375.71     1676.51     57.89 o
  -4  14   7        1.11      -23.53     23.53 o
  -3  14   7     1481.13     1525.07     86.25 o
  -2  14   7     1055.53      965.28     71.36 o
  -1  14   7      604.73      549.89     43.71 o
   0  14   7     1302.86     1369.42     51.33 o
   1  14   7       24.67       40.59     23.98 o
   2  14   7      131.02      144.93     32.59 o
   3  14   7      162.91      150.41     34.45 o
   4  14   7      106.93        6.18     31.57 o
   5  14   7     1137.31     1049.31     61.59 o
   6  14   7        9.70      -20.20     33.10 o
   7  14   7     1430.36     1654.25    134.48 o
   8  14   7        1.64      -26.92     33.87 o
  -8  15   7       78.19       87.11     47.21 o
  -7  15   7      232.74      318.89     35.53 o
  -6  15   7      165.01       80.52     37.51 o
  -5  15   7      467.09      528.11     40.34 o
  -4  15   7      831.48      835.21     48.37 o
  -3  15   7      655.29      692.78     50.04 o
  -2  15   7     1330.98     1354.51     94.84 o
  -1  15   7      127.88      120.10     32.41 o
   0  15   7       65.69        6.29     29.00 o
   1  15   7      217.81      217.82     42.22 o
   2  15   7      134.31      149.01     33.87 o
   3  15   7        0.09       -7.25     30.52 o
   4  15   7      111.67      118.09     39.10 o
   5  15   7      160.85      121.46     40.13 o
   6  15   7       35.30       71.68     37.31 o
   7  15   7        6.63       -5.69     37.16 o
  -7  16   7       32.04       35.91     29.00 o
  -6  16   7      424.78      411.00     45.22 o
  -5  16   7      163.58       94.05     40.81 o
  -4  16   7      965.29     1058.99     59.61 o
  -3  16   7      361.20      298.47     43.12 o
  -2  16   7      421.17      547.14     48.41 o
  -1  16   7      327.64      358.63     43.44 o
   0  16   7        3.73      -32.46     32.46 o
   1  16   7        4.70       15.27     43.03 o
   2  16   7       22.09      -37.39     37.39 o
   3  16   7      233.67      222.18     41.17 o
   4  16   7      538.19      447.42     53.61 o
   5  16   7       55.11       89.14     41.23 o
   6  16   7     1094.39     1080.16     70.16 o
  -5  17   7       15.72        5.00     35.39 o
  -4  17   7     1586.51     1712.89     81.09 o
  -3  17   7      232.63      213.40     41.54 o
  -2  17   7      296.47      330.45     45.61 o
  -1  17   7       71.72       11.08     47.49 o
   0  17   7      717.36      827.21     66.31 o
   1  17   7      262.74      184.84     46.02 o
   2  17   7      133.31      250.56     50.28 o
   3  17   7       69.00       -4.91     45.21 o
   4  17   7      120.80       92.53     41.65 o
   5  17   7      138.73       61.83     46.90 o
  -3  18   7        5.00       -6.26     42.16 o
  -2  18   7       93.14       11.60     41.16 o
  -1  18   7      117.63       67.39     42.99 o
   0  18   7      376.08      240.92     49.66 o
   1  18   7      111.21      146.50     46.82 o
   2  18   7        0.32      -16.19     48.44 o
 -14   0   8      192.45      275.16     92.45 o
 -12   0   8       12.69        3.12     30.57 o
 -10   0   8      222.97      260.03     35.38 o
  -8   0   8     2344.69     2255.02     62.46 o
  -6   0   8     2113.77     1719.72     32.69 o
  -4   0   8    33558.18    35022.47    379.32 o
  -2   0   8    40807.21    42284.38    490.62 o
   0   0   8    18415.30    19600.81    290.78 o
   2   0   8      521.59      563.43     32.87 o
   4   0   8      860.25      927.65     43.96 o
   6   0   8     3668.47     4190.74    105.00 o
   8   0   8        2.85       18.14     25.83 o
  10   0   8      108.26      194.10     42.74 o
  12   0   8      566.45      457.98     63.19 o
 -14   1   8      128.89      144.94     39.19 o
 -13   1   8       80.72       59.74     26.31 o
 -12   1   8       90.26      111.96     24.30 o
 -11   1   8        9.02       -1.92     19.55 o
 -10   1   8        3.00      -11.80     19.61 o
  -9   1   8      199.35      205.92     19.89 o
  -8   1   8     1653.98     1514.84     32.73 o
  -7   1   8      674.02      576.43     26.35 o
  -6   1   8      786.58      751.99     18.57 o
  -5   1   8    16462.83    18215.91    162.47 o
  -4   1   8     1913.14     1902.51     25.03 o
  -3   1   8    27878.72    29875.29    238.87 o
  -2   1   8    22346.25    23496.86    205.40 o
  -1   1   8     8729.48     9169.53     86.57 o
   0   1   8     1618.04     1254.30     22.58 o
   1   1   8     1494.80      968.27     26.16 o
   2   1   8     1662.95     1216.37     27.95 o
   3   1   8       22.11       -8.58      9.35 o
   4   1   8      668.23     1039.29     28.69 o
   5   1   8     3145.70     3545.03     59.17 o
   6   1   8      207.97      251.06     27.78 o
   7   1   8      313.54      349.68     21.91 o
   8   1   8       12.33       18.95     15.45 o
   9   1   8       87.44       75.20     21.61 o
  10   1   8      513.20      393.68     42.02 o
  11   1   8     1331.37     1301.04     58.57 o
  12   1   8     1405.67     1390.36     93.76 o
  13   1   8      165.87      193.11     38.71 o
 -14   2   8      228.71      164.13     39.59 o
 -13   2   8        4.98      -14.80     23.15 o
 -12   2   8      365.76      352.96     29.96 o
 -11   2   8     1261.56     1300.89     45.99 o
 -10   2   8      374.05      239.70     25.37 o
  -9   2   8      858.95      847.60     57.86 o
  -8   2   8       69.08       74.61     12.04 o
  -7   2   8     1359.79     1315.93     27.27 o
  -6   2   8       45.51       55.94      9.93 o
  -5   2   8        5.42        7.66      7.86 o
  -4   2   8    27098.10    31251.22    301.13 o
  -3   2   8      849.13      935.90     32.22 o
  -2   2   8    26434.59    29467.72    268.74 o
  -1   2   8    29389.20    34304.84    342.74 o
   0   2   8     3297.71     2426.66     37.92 o
   1   2   8     5245.18     5337.16     71.52 o
   2   2   8     3131.97     2835.84     46.13 o
   3   2   8     8593.82     8781.47    120.89 o
   4   2   8    11129.19    11788.13    157.41 o
   5   2   8      157.08       98.67     15.57 o
   6   2   8      569.09      569.38     27.90 o
   7   2   8        3.51      -14.73     14.73 o
   8   2   8        6.22       -2.11     16.11 o
   9   2   8      527.10      626.14     35.96 o
  10   2   8      468.20      431.06     37.75 o
  11   2   8       94.57      123.80     31.90 o
  12   2   8      205.94      208.68     60.27 o
  13   2   8      161.59       74.40     34.04 o
 -13   3   8        9.31       23.81     53.80 o
 -12   3   8       91.36       66.61     22.17 o
 -11   3   8       26.98       61.13     25.94 o
 -10   3   8       65.45        9.34     21.94 o
  -9   3   8     1142.75     1207.70     47.49 o
  -8   3   8       61.37       88.62     13.94 o
  -7   3   8      307.81      377.81     14.74 o
  -6   3   8      179.62      180.21     13.12 o
  -5   3   8     1210.44     1171.82     26.11 o
  -4   3   8     2627.82     2818.49     44.12 o
  -3   3   8     7682.82     6630.88     72.48 o
  -2   3   8     1145.71     1228.20     20.41 o
  -1   3   8     1544.18     1191.51     22.57 o
   0   3   8    33242.48    36322.18    371.97 o
   1   3   8      395.81      389.24     18.42 o
   2   3   8      778.17      621.73     19.44 o
   3   3   8      338.50      549.21     20.66 o
   4   3   8      195.61      209.75     17.78 o
   5   3   8     1402.50     1771.59     42.41 o
   6   3   8      205.43      163.29     18.12 o
   7   3   8     1300.18     1240.49     38.57 o
   8   3   8     1557.53     1573.60     51.05 o
   9   3   8     1120.56     1250.09     49.77 o
  10   3   8       11.61        5.48     25.09 o
  11   3   8     2562.31     2637.96     82.65 o
  12   3   8       15.43       -0.77     29.14 o
  13   3   8      337.01      361.81     77.86 o
 -13   4   8      786.29      796.41     54.45 o
 -12   4   8        0.35       57.90     46.11 o
 -11   4   8      719.44      814.81     51.54 o
 -10   4   8       39.33       51.39     29.07 o
  -9   4   8      439.69      422.59     33.66 o
  -8   4   8       56.74       12.38      9.52 o
  -7   4   8     1553.88     1495.20     31.69 o
  -6   4   8     3951.52     3593.16     57.81 o
  -5   4   8    13611.93    14998.53    175.64 o
  -4   4   8    10181.84    10191.02    124.29 o
  -3   4   8    14834.55    15336.90    180.08 o
  -2   4   8      733.75      799.89     17.55 o
  -1   4   8     6240.76     6977.97     89.74 o
   0   4   8     9526.30     9464.01    116.70 o
   1   4   8     5972.91     6373.85     84.48 o
   2   4   8    13459.48    13369.06    150.15 o
   3   4   8     7452.30     7823.06    102.50 o
   4   4   8    16842.11    16250.80    193.59 o
   5   4   8      839.21      937.75     34.51 o
   6   4   8     2109.38     1927.51     59.03 o
   7   4   8       41.16        9.42     15.99 o
   8   4   8     1478.53     1228.08     46.23 o
   9   4   8      609.36      574.75     36.17 o
  10   4   8      749.90      752.31     45.62 o
  11   4   8     1055.98      986.53     53.44 o
  12   4   8      239.67      245.33     51.13 o
  13   4   8        5.34      -33.04     34.47 o
 -13   5   8        6.06       59.03     82.47 o
 -12   5   8        5.04       -1.11     68.76 o
 -11   5   8       20.35        2.09     41.46 o
 -10   5   8      252.37      254.49     49.86 o
  -9   5   8      245.77      185.61     30.23 o
  -8   5   8     2524.76     2852.03     78.11 o
  -7   5   8     2128.46     2021.94     82.78 o
  -6   5   8     3343.64     3360.39     82.31 o
  -5   5   8      921.93      862.67     25.07 o
  -4   5   8     9650.13     9718.55    130.44 o
  -3   5   8     1272.35     1564.29     27.38 o
  -2   5   8     4220.69     3719.21     50.47 o
  -1   5   8    37533.59    40407.69    478.13 o
   0   5   8     1080.28      567.02     22.50 o
   1   5   8     1014.38     1092.30     37.91 o
   2   5   8       31.93       57.83     16.65 o
   3   5   8      399.87      526.65     23.58 o
   4   5   8       35.24       35.71     13.34 o
   5   5   8     1265.26     1361.81     35.03 o
   6   5   8       46.36       33.21     14.71 o
   7   5   8     3693.22     3533.67     62.55 o
   8   5   8      591.08      599.64     35.47 o
   9   5   8     3689.59     3756.97     86.39 o
  10   5   8      772.30      687.22     44.74 o
  11   5   8     1226.70     1275.50     65.52 o
  12   5   8       94.53       42.97     33.71 o
  13   5   8      474.46      491.89     63.02 o
 -13   6   8      687.23      871.40    140.23 o
 -12   6   8      419.14      606.46     72.33 o
 -11   6   8      349.34      345.68     59.35 o
 -10   6   8        9.30       25.61     40.39 o
  -9   6   8      278.75      152.12     31.89 o
  -8   6   8      243.84      173.07     34.22 o
  -7   6   8       53.80      109.50     28.69 o
  -6   6   8     1147.03      971.39     44.70 o
  -5   6   8    12565.87    12510.95    165.04 o
  -4   6   8     8751.55     8862.41    123.41 o
  -3   6   8    11114.84    12470.05    136.37 o
  -2   6   8     2134.26     2199.47     39.55 o
  -1   6   8     1579.80     1642.80     35.71 o
   0   6   8     3673.02     4073.15     68.16 o
   1   6   8     2199.59     2139.88     45.83 o
   2   6   8     9313.89     8954.03    117.18 o
   3   6   8        4.27       34.37     14.61 o
   4   6   8     3264.02     3503.58     65.56 o
   5   6   8     1978.22     2196.09     45.66 o
   6   6   8     5419.93     5098.28     79.97 o
   7   6   8      254.99      176.85     22.34 o
   8   6   8      237.02      227.33     25.58 o
   9   6   8       93.77      121.34     25.60 o
  10   6   8      195.90      132.52     26.60 o
  11   6   8      657.48      693.81     46.94 o
  12   6   8        3.65       37.79     28.23 o
 -13   7   8        4.67       78.60     73.14 o
 -12   7   8      290.28      394.32     93.22 o
 -11   7   8      497.47      531.58    103.64 o
 -10   7   8      345.27      487.76     76.96 o
  -9   7   8      623.52      597.23     46.25 o
  -8   7   8        4.31       15.64     26.47 o
  -7   7   8     5686.71     5961.64    129.79 o
  -6   7   8     1640.69     1562.27     45.26 o
  -5   7   8     1858.90     1710.56     40.70 o
  -4   7   8      469.86      528.48     23.83 o
  -3   7   8      991.53     1181.71     28.46 o
  -2   7   8     1068.43      937.04     30.50 o
  -1   7   8      903.41      881.26     29.65 o
   0   7   8     6356.91     6556.11     99.33 o
   1   7   8     1290.15     1355.09     38.74 o
   2   7   8       37.45       -0.63     15.05 o
   3   7   8     9313.19     9206.55    132.45 o
   4   7   8     1828.79     1557.71     42.51 o
   5   7   8     1114.78     1122.54     40.55 o
   6   7   8      648.85      677.19     27.64 o
   7   7   8      157.69      193.65     24.23 o
   8   7   8     2510.72     2579.12     69.01 o
   9   7   8      448.75      478.63     34.29 o
  10   7   8       57.53       31.69     23.71 o
  11   7   8      341.73      364.44     40.18 o
  12   7   8       54.71       53.95     29.37 o
 -12   8   8      410.49      577.11    105.92 o
 -11   8   8        0.06       -9.27     67.93 o
 -10   8   8      305.55      440.31     91.06 o
  -9   8   8       12.52      -16.48     30.76 o
  -8   8   8        2.16        4.04     27.02 o
  -7   8   8       10.81       14.95     18.07 o
  -6   8   8        6.79       33.78     24.16 o
  -5   8   8      258.01      257.78     22.81 o
  -4   8   8     5864.01     5839.56     90.91 o
  -3   8   8     7774.13     7671.85     95.11 o
  -2   8   8     6133.72     6519.60     92.50 o
  -1   8   8      337.66      347.94     23.37 o
   0   8   8     4877.82     4808.00     76.42 o
   1   8   8     5119.54     4977.53     85.11 o
   2   8   8     4062.30     4375.45     84.42 o
   3   8   8     2631.16     2528.97     60.18 o
   4   8   8     6210.59     6084.04     99.28 o
   5   8   8     7487.98     7406.11    124.80 o
   6   8   8      360.36      319.36     33.26 o
   7   8   8     3118.16     3144.11     74.84 o
   8   8   8       94.92       89.24     25.54 o
   9   8   8      135.77      205.64     28.99 o
  10   8   8      112.84      119.66     26.94 o
  11   8   8        7.29      -25.18     25.18 o
  12   8   8       47.11       56.87     30.61 o
 -12   9   8      107.39       85.46     75.43 o
 -11   9   8     1289.37     1417.81    145.11 o
 -10   9   8       32.68      169.14     81.27 o
  -9   9   8     1644.87     2068.15     94.25 o
  -8   9   8      658.03      737.20     61.45 o
  -7   9   8     2943.41     2969.94     82.16 o
  -6   9   8       13.68       28.98     28.28 o
  -5   9   8     2032.28     2013.12     50.32 o
  -4   9   8      657.85      619.85     27.90 o
  -3   9   8      427.75      426.46     26.03 o
  -2   9   8      715.01      585.73     25.75 o
  -1   9   8        3.66      -13.92     13.92 o
   0   9   8     1160.33     1050.61     49.95 o
   1   9   8       31.51       57.11     17.69 o
   2   9   8     3602.29     3588.37     77.44 o
   3   9   8     1086.01     1078.94     41.57 o
   4   9   8      702.07      654.06     60.21 o
   5   9   8      960.63     1052.81     41.50 o
   6   9   8     2429.44     2659.71     78.46 o
   7   9   8     3195.37     3259.00     89.68 o
   8   9   8      216.02      268.62     31.69 o
   9   9   8      417.24      333.21     34.31 o
  10   9   8      129.34      213.17     39.30 o
  11   9   8       78.31      108.33     32.66 o
 -11  10   8      241.85      266.05     88.39 o
 -10  10   8      115.09       85.84     73.90 o
  -9  10   8        0.94       98.45     43.98 o
  -8  10   8     2956.09     3142.58     85.47 o
  -7  10   8      324.37      315.90     32.94 o
  -6  10   8      107.73      126.45     22.84 o
  -5  10   8     1010.58      973.18     41.61 o
  -4  10   8     1700.74     1736.25     47.75 o
  -3  10   8       37.26       48.50     16.62 o
  -2  10   8     5278.95     5324.45     84.54 o
  -1  10   8      383.43      351.10     23.20 o
   0  10   8      667.36      694.45     28.83 o
   1  10   8       27.86       28.28     18.20 o
   2  10   8       49.70       18.32     17.31 o
   3  10   8     7018.09     7341.42    127.73 o
   4  10   8       24.07       15.73     21.33 o
   5  10   8     1558.67     1625.59     63.11 o
   6  10   8     1854.96     2021.40     70.82 o
   7  10   8      340.94      375.17     40.27 o
   8  10   8     1757.34     1756.64     73.19 o
   9  10   8       40.39        8.50     25.64 o
  10  10   8      172.68       93.64     30.21 o
  11  10   8        3.86       26.90     30.85 o
 -11  11   8       48.38       93.20     80.38 o
 -10  11   8     1268.09     1310.04    146.12 o
  -9  11   8     1289.77     1301.53     85.30 o
  -8  11   8     1499.33     1608.48     91.76 o
  -7  11   8      360.53      382.70     38.68 o
  -6  11   8     2041.66     2090.10     60.55 o
  -5  11   8      117.64       91.79     21.55 o
  -4  11   8      574.85      626.05     35.36 o
  -3  11   8     4561.01     4450.52     85.21 o
  -2  11   8       62.92       36.71     19.20 o
  -1  11   8       35.02       22.47     18.85 o
   0  11   8     1008.97     1033.21     39.62 o
   1  11   8     1438.95     1217.39     52.52 o
   2  11   8      526.83      455.73     35.39 o
   3  11   8      362.01      377.58     32.47 o
   4  11   8     1737.95     1787.64     68.11 o
   5  11   8     1255.34     1196.41     57.52 o
   6  11   8      829.55      852.27     52.06 o
   7  11   8      812.00      693.27     67.59 o
   8  11   8      136.99      205.42     37.65 o
   9  11   8      118.83      137.91     32.85 o
  10  11   8      123.86      154.47     32.81 o
 -10  12   8        1.05       57.52     83.17 o
  -9  12   8        6.14      -44.95     44.95 o
  -8  12   8      978.09     1134.33    126.87 o
  -7  12   8        0.75      -29.10     29.10 o
  -6  12   8      286.00      336.90     32.88 o
  -5  12   8     1109.21     1246.28     45.60 o
  -4  12   8       29.34       25.23     22.33 o
  -3  12   8      138.61      142.74     26.34 o
  -2  12   8      191.15      175.99     27.96 o
  -1  12   8     1729.50     1819.36     65.28 o
   0  12   8     1592.55     1664.98     48.79 o
   1  12   8      638.05      592.26     35.65 o
   2  12   8      576.41      478.44     33.80 o
   3  12   8        2.83       -7.20     21.95 o
   4  12   8     1436.63     1484.23     66.65 o
   5  12   8        1.39        2.28     30.33 o
   6  12   8     1405.36     1414.16     65.52 o
   7  12   8        4.26       -0.40     31.65 o
   8  12   8     1153.50     1335.52     67.00 o
   9  12   8      415.69      389.07     43.02 o
  10  12   8      222.29      210.93     37.15 o
 -10  13   8     1109.18     1179.02    153.86 o
  -9  13   8       58.52       76.35     55.44 o
  -8  13   8     1222.71     1377.49     94.96 o
  -7  13   8       40.41       73.19     35.17 o
  -6  13   8      209.52      103.78     28.77 o
  -5  13   8        2.42       17.85     23.08 o
  -4  13   8     1073.00     1130.59     46.73 o
  -3  13   8      620.03      613.46     42.59 o
  -2  13   8      525.62      595.99     38.95 o
  -1  13   8      279.10      314.28     36.72 o
   0  13   8     5183.62     5462.07    103.47 o
   1  13   8      617.70      759.61     40.44 o
   2  13   8      921.24      983.81     44.44 o
   3  13   8        1.26        7.56     30.37 o
   4  13   8     2117.41     2249.80     81.37 o
   5  13   8       14.23       63.31     34.45 o
   6  13   8      738.69      661.05     52.70 o
   7  13   8       15.95      -30.93     31.79 o
   8  13   8       34.59       60.20     36.89 o
   9  13   8      359.12      372.90     41.53 o
  -9  14   8       13.76      -50.64     50.64 o
  -8  14   8       55.22       55.67     58.71 o
  -7  14   8      568.49      674.46     47.12 o
  -6  14   8      225.05      240.31     32.17 o
  -5  14   8      173.17      160.46     30.19 o
  -4  14   8      200.84      169.66     30.07 o
  -3  14   8        1.10       10.62     25.72 o
  -2  14   8      113.05      120.07     32.87 o
  -1  14   8      140.63      119.79     31.83 o
   0  14   8      785.39      830.01     49.31 o
   1  14   8      172.83      131.96     28.10 o
   2  14   8      132.23       80.52     51.00 o
   3  14   8      958.53     1019.57     59.68 o
   4  14   8      566.80      546.87     53.44 o
   5  14   8      491.41      585.50     51.12 o
   6  14   8      423.60      449.58     69.06 o
   7  14   8       60.48       63.78     38.77 o
   8  14   8      306.82      327.41     48.43 o
  -8  15   8      378.78      457.95     74.70 o
  -7  15   8      183.90      300.14     40.37 o
  -6  15   8      184.11      143.25     31.74 o
  -5  15   8      365.83      409.38     39.24 o
  -4  15   8      655.39      651.48     60.64 o
  -3  15   8     2565.02     2539.87     82.54 o
  -2  15   8        0.11      -17.35     35.79 o
  -1  15   8       67.23       40.97     30.34 o
   0  15   8      116.24      175.12     34.10 o
   1  15   8       29.86      -18.10     32.26 o
   2  15   8      544.73      658.42     63.48 o
   3  15   8      569.31      564.35     51.29 o
   4  15   8     1026.65      926.32     85.20 o
   5  15   8      503.38      517.47     85.43 o
   6  15   8      492.62      535.36     54.83 o
   7  15   8       31.39      -11.22     38.08 o
  -7  16   8       72.49      121.44     45.89 o
  -6  16   8        5.49      -31.32     31.32 o
  -5  16   8      288.23      251.81     49.40 o
  -4  16   8        1.64      -30.13     30.13 o
  -3  16   8       21.45       22.63     33.02 o
  -2  16   8       38.78       11.23     32.99 o
  -1  16   8      474.76      500.98     47.15 o
   0  16   8        0.21       22.77     36.66 o
   1  16   8     1217.48     1385.46     76.21 o
   2  16   8      197.99      217.97     52.47 o
   3  16   8      551.86      541.64     54.20 o
   4  16   8      110.17       38.28     38.19 o
   5  16   8      738.55      684.13     59.78 o
   6  16   8      398.51      488.48     56.78 o
  -5  17   8      456.89      345.98     59.87 o
  -4  17   8      351.09      429.43     48.75 o
  -3  17   8       80.13       13.33     34.87 o
  -2  17   8      461.36      504.18     65.60 o
  -1  17   8        0.60       22.43     39.47 o
   0  17   8      253.40      170.28     45.67 o
   1  17   8      254.93      210.49     47.72 o
   2  17   8       46.86       99.65     49.25 o
   3  17   8     1077.15     1245.32    143.65 o
   4  17   8       25.45       23.45     38.73 o
  -3  18   8        0.90      -41.71     41.71 o
  -2  18   8       84.41       98.91     45.55 o
  -1  18   8        0.67       -2.38     41.24 o
   0  18   8       86.95      142.49     46.41 o
   1  18   8       84.66       38.40     48.67 o
   2  18   8       24.03        7.15     58.53 o
 -13   0   9        0.48      -29.41     37.08 o
 -11   0   9        1.05       -9.57     27.38 o
  -9   0   9     6637.27     6403.85    163.87 o
  -7   0   9      363.58      425.95     17.27 o
  -5   0   9     8934.29     9064.44    146.02 o
  -3   0   9    43637.52    52148.87    560.07 o
  -1   0   9     2351.43     2334.53     41.37 o
   1   0   9     2163.49     2455.59     55.30 o
   3   0   9      323.39      329.07     26.00 o
   5   0   9     7243.74     6811.30    184.47 o
   7   0   9     7579.13     6622.09    150.14 o
   9   0   9       13.40        8.10     31.17 o
  11   0   9     2133.42     2529.97    116.02 o
  13   0   9      275.46      556.60     71.62 o
 -14   1   9        6.30       -2.62     26.76 o
 -13   1   9       23.86       14.36     24.06 o
 -12   1   9        2.43        2.31     21.62 o
 -11   1   9      479.23      352.31     28.47 o
 -10   1   9        0.31      -14.06     17.66 o
  -9   1   9      119.39      126.90     17.87 o
  -8   1   9     1968.72     1940.26     36.08 o
  -7   1   9     1637.75     1710.70     32.83 o
  -6   1   9     2582.50     2595.36     37.34 o
  -5   1   9      104.95       70.40     10.46 o
  -4   1   9     3506.11     3983.80     43.02 o
  -3   1   9       58.44       92.96      7.09 o
  -2   1   9     1746.90     1186.65     19.56 o
  -1   1   9    18393.64    21628.54    202.25 o
   0   1   9      375.45      252.22     11.85 o
   1   1   9     1845.38     2499.07     39.59 o
   2   1   9       10.38       11.22     13.75 o
   3   1   9     2820.56     2134.69     41.45 o
   4   1   9     5616.48     5332.13     78.65 o
   5   1   9     5108.87     4631.58     73.02 o
   6   1   9     2309.25     2033.62     48.38 o
   7   1   9     2174.55     2027.28     46.33 o
   8   1   9      542.39      508.51     26.56 o
   9   1   9      202.92      213.04     26.99 o
  10   1   9      373.88      458.62     45.67 o
  11   1   9      273.68      297.52     38.11 o
  12   1   9       51.04       12.17     31.61 o
  13   1   9        3.13       -5.06     31.92 o
 -14   2   9        4.17      -29.85     32.99 o
 -13   2   9       69.53       57.07     26.03 o
 -12   2   9        3.64      -12.57     20.47 o
 -11   2   9      263.10      285.27     48.34 o
 -10   2   9      225.88      190.77     19.08 o
  -9   2   9     1319.40     1115.43     47.34 o
  -8   2   9     3696.56     3882.14     59.46 o
  -7   2   9     2302.95     1817.06     32.68 o
  -6   2   9      709.63      699.18     23.46 o
  -5   2   9     8165.38     7344.87     81.17 o
  -4   2   9     6672.71     6968.33     72.40 o
  -3   2   9     3230.39     3484.18     41.29 o
  -2   2   9     9847.75    10126.37     99.98 o
  -1   2   9        9.99      112.27     16.15 o
   0   2   9        9.87        2.25      7.67 o
   1   2   9     6421.60     6111.84     81.29 o
   2   2   9     1236.23     1757.88     35.59 o
   3   2   9     4022.22     4096.35     68.37 o
   4   2   9     5786.36     5272.30     83.84 o
   5   2   9     1356.51     1286.70     39.33 o
   6   2   9     5441.61     4730.81     81.57 o
   7   2   9      890.44      746.34     38.65 o
   8   2   9      805.69      813.32     34.25 o
   9   2   9     1396.77     1364.15     50.05 o
  10   2   9      629.96      703.09     48.84 o
  11   2   9      299.83      277.61     36.92 o
  12   2   9      338.89      452.54     44.94 o
  13   2   9       52.28       36.60     33.34 o
 -13   3   9        8.14       15.10     29.26 o
 -12   3   9        3.58      -19.76     19.76 o
 -11   3   9      499.18      472.82     28.16 o
 -10   3   9      309.69      238.26     29.87 o
  -9   3   9       58.86       33.89     22.12 o
  -8   3   9      377.45      320.74     23.00 o
  -7   3   9      208.26      209.24     16.89 o
  -6   3   9     1222.46     1383.77     27.09 o
  -5   3   9     2541.61     2462.62     37.72 o
  -4   3   9     1710.82     2101.50     37.78 o
  -3   3   9     8449.59     8729.16    117.11 o
  -2   3   9       27.49       15.33      7.12 o
  -1   3   9     4525.45     4819.54     61.89 o
   0   3   9      598.07      545.36     17.84 o
   1   3   9       53.76       36.27     10.20 o
   2   3   9     1558.83     1138.06     26.92 o
   3   3   9      540.49      545.02     21.13 o
   4   3   9    19768.58    18858.65    240.92 o
   5   3   9      521.47      474.13     25.53 o
   6   3   9     2186.50     1752.23     45.02 o
   7   3   9     2090.63     1832.18     68.32 o
   8   3   9      589.79      550.17     33.87 o
   9   3   9       38.48       74.80     24.50 o
  10   3   9      880.74      808.08     48.04 o
  11   3   9        1.83        9.32     27.71 o
  12   3   9        2.84       -4.29     29.16 o
  13   3   9       22.93       10.32     36.50 o
 -13   4   9       42.42       93.36     33.21 o
 -12   4   9        0.71      -38.64     40.70 o
 -11   4   9       25.81      -23.64     23.64 o
 -10   4   9        3.30      -18.62     18.62 o
  -9   4   9      573.71      479.72     27.69 o
  -8   4   9     2698.48     2514.05     41.85 o
  -7   4   9       87.04      154.38     11.29 o
  -6   4   9    17461.48    17240.84    216.47 o
  -5   4   9     4410.76     5077.86     76.95 o
  -4   4   9    14359.79    15059.04    176.82 o
  -3   4   9      556.83      558.79     24.72 o
  -2   4   9    25199.38    27691.59    270.35 o
  -1   4   9     3995.86     3854.64     57.33 o
   0   4   9    23842.92    24980.49    281.84 o
   1   4   9     1909.04     2396.10     46.54 o
   2   4   9     1553.89     1529.45     39.89 o
   3   4   9      923.68     1125.36     30.05 o
   4   4   9     2113.08     2018.24     42.22 o
   5   4   9        3.85        0.77     13.42 o
   6   4   9     1199.42     1186.96     37.96 o
   7   4   9       66.12       89.44     21.52 o
   8   4   9     1928.18     1907.08     58.29 o
   9   4   9       55.30       61.31     24.32 o
  10   4   9     1876.92     2038.53     82.13 o
  11   4   9       26.48       20.85     32.04 o
  12   4   9      296.98      400.17     48.10 o
  13   4   9        0.81      -32.94     32.94 o
 -13   5   9      262.81      296.62     58.30 o
 -12   5   9      112.21      123.18    104.32 o
 -11   5   9      663.54      682.70     68.64 o
 -10   5   9       22.04      -31.37     31.37 o
  -9   5   9      995.91      817.20     45.36 o
  -8   5   9      261.14      251.73     34.25 o
  -7   5   9       48.80       -5.92     22.52 o
  -6   5   9        1.36       12.92     12.42 o
  -5   5   9      229.72      167.62     17.88 o
  -4   5   9     1346.81     1275.92     32.44 o
  -3   5   9     3824.33     3443.26     54.00 o
  -2   5   9     4060.29     4824.72     63.40 o
  -1   5   9    30905.14    32792.75    365.46 o
   0   5   9      532.26      625.48     22.33 o
   1   5   9    11168.46    10337.28    129.90 o
   2   5   9      251.86      227.59     15.76 o
   3   5   9     2871.66     2491.67     46.97 o
   4   5   9        0.03        0.10     13.34 o
   5   5   9     2943.13     2627.87     51.18 o
   6   5   9      215.47      253.97     22.18 o
   7   5   9        1.25        4.24     15.56 o
   8   5   9     3166.06     3147.50     69.03 o
   9   5   9      266.97      270.78     31.65 o
  10   5   9      413.09      378.33     44.72 o
  11   5   9      225.75      258.56     67.83 o
  12   5   9      624.52      650.19     63.02 o
 -13   6   9       45.48       31.04     49.88 o
 -12   6   9      447.14      457.72     71.13 o
 -11   6   9      286.54      238.70     88.07 o
 -10   6   9       11.48      -10.57     39.56 o
  -9   6   9      826.87      830.52     48.79 o
  -8   6   9       68.88      104.99     28.64 o
  -7   6   9     2865.17     3155.61     85.05 o
  -6   6   9     8119.00     8080.15    115.26 o
  -5   6   9     6533.87     6645.22     98.61 o
  -4   6   9     6135.12     6129.65     93.19 o
  -3   6   9     4441.84     4688.68     62.60 o
  -2   6   9     6392.34     6628.29     88.54 o
  -1   6   9     7778.60     8045.12    114.28 o
   0   6   9       90.64      141.38     16.81 o
   1   6   9      272.87      253.99     19.57 o
   2   6   9       57.58      124.61     17.34 o
   3   6   9      932.35     1045.42     34.45 o
   4   6   9     2030.62     2018.82     44.20 o
   5   6   9      264.24      297.67     21.20 o
   6   6   9     4157.93     4037.72     69.72 o
   7   6   9     2012.16     2086.87     53.73 o
   8   6   9       14.00       -4.30     19.88 o
   9   6   9     2807.44     2940.79     74.02 o
  10   6   9      248.89      158.38     28.38 o
  11   6   9      313.60      515.76     42.47 o
  12   6   9       28.15      -12.46     27.67 o
 -13   7   9      159.13       19.81     69.08 o
 -12   7   9      481.55      457.11     98.05 o
 -11   7   9      417.21      232.86     58.26 o
 -10   7   9      233.03      308.30     66.99 o
  -9   7   9     1185.95     1136.50     58.34 o
  -8   7   9      126.20      102.06     29.83 o
  -7   7   9     1158.41     1076.16     64.55 o
  -6   7   9      136.31      202.47     18.48 o
  -5   7   9        0.10      -13.58     13.58 o
  -4   7   9      173.47      151.89     18.95 o
  -3   7   9     1621.86     1802.46     36.91 o
  -2   7   9     8528.17     8486.19    120.38 o
  -1   7   9     1407.65     1274.85     35.16 o
   0   7   9     6347.53     6171.13     95.91 o
   1   7   9     6034.17     6281.79     98.02 o
   2   7   9     1949.37     2044.12     53.50 o
   3   7   9      312.12      364.15     24.91 o
   4   7   9      126.30       76.93     18.27 o
   5   7   9     1342.05     1337.18     38.09 o
   6   7   9      115.75      120.19     20.08 o
   7   7   9     6172.63     6596.46    120.33 o
   8   7   9      483.17      486.84     34.75 o
   9   7   9      474.38      484.82     35.83 o
  10   7   9      369.26      314.57     35.80 o
  11   7   9       27.76       61.83     28.61 o
  12   7   9      157.75      136.09     33.49 o
 -12   8   9       74.99       38.73     72.25 o
 -11   8   9      267.84      301.11     91.69 o
 -10   8   9       50.72       -3.05     65.39 o
  -9   8   9      600.71      577.29     48.95 o
  -8   8   9       22.41       20.47     29.76 o
  -7   8   9     1854.74     1894.14     81.69 o
  -6   8   9      303.04      326.45     27.34 o
  -5   8   9     6972.18     7100.95    108.91 o
  -4   8   9     1195.46     1249.00     34.82 o
  -3   8   9     6558.27     6425.53    118.78 o
  -2   8   9      936.23      826.68     31.19 o
  -1   8   9     1747.96     1689.25     42.50 o
   0   8   9       12.44        2.96     19.11 o
   1   8   9      421.68      509.31     28.27 o
   2   8   9     1467.73     1465.58     46.51 o
   3   8   9      241.81      258.49     25.41 o
   4   8   9     3905.61     3973.93     75.79 o
   5   8   9     1476.25     1651.60     63.32 o
   6   8   9      960.61      927.69     41.59 o
   7   8   9     1438.12     1377.74     51.15 o
   8   8   9      664.13      727.16     40.84 o
   9   8   9      562.21      622.23     39.40 o
  10   8   9       21.76       -4.87     23.79 o
  11   8   9      151.09      123.78     32.19 o
  12   8   9       92.68      187.85     40.91 o
 -12   9   9      292.48      431.91    101.60 o
 -11   9   9      173.47      165.85     86.48 o
 -10   9   9      891.22      878.37    115.99 o
  -9   9   9      657.23      715.38     73.73 o
  -8   9   9     1697.85     1657.55    134.31 o
  -7   9   9      192.94      199.71     27.24 o
  -6   9   9      353.59      345.01     32.28 o
  -5   9   9      164.05      184.56     28.94 o
  -4   9   9     2699.40     2714.58     91.66 o
  -3   9   9      375.83      305.63     27.37 o
  -2   9   9     4097.34     4160.47     75.23 o
  -1   9   9      173.91      188.65     21.71 o
   0   9   9    10641.08    10360.43    202.06 o
   1   9   9      342.43      296.17     25.30 o
   2   9   9    15008.62    13780.41    207.05 o
   3   9   9      150.74      177.32     29.64 o
   4   9   9      128.60      138.93     24.69 o
   5   9   9        1.63      -12.94     18.75 o
   6   9   9     1786.01     1737.48     65.95 o
   7   9   9       65.00       50.99     25.21 o
   8   9   9      399.61      437.58     36.62 o
   9   9   9       68.17       50.58     26.69 o
  10   9   9       51.06       40.08     27.18 o
  11   9   9       84.87      128.28     32.94 o
 -11  10   9      122.05      177.02     91.30 o
 -10  10   9        3.02       60.31     81.26 o
  -9  10   9     1687.62     1950.69     96.34 o
  -8  10   9       27.94       50.16     47.44 o
  -7  10   9      517.96      552.66     67.83 o
  -6  10   9       16.23       45.45     25.59 o
  -5  10   9      624.98      576.93     42.94 o
  -4  10   9      338.09      290.45     25.14 o
  -3  10   9     1903.15     1937.20     51.49 o
  -2  10   9     1508.14     1490.56     41.93 o
  -1  10   9      359.72      275.03     22.00 o
   0  10   9      627.69      573.99     28.68 o
   1  10   9       40.26       22.48     19.37 o
   2  10   9     3643.97     3419.16     82.75 o
   3  10   9      436.46      479.61     33.81 o
   4  10   9      550.43      577.90     56.16 o
   5  10   9     1668.63     1686.08     65.12 o
   6  10   9        0.00      -13.29     27.65 o
   7  10   9     1341.14     1199.44     58.81 o
   8  10   9       24.07      -26.30     26.30 o
   9  10   9       19.59       21.41     27.32 o
  10  10   9      207.06      269.45     36.51 o
  11  10   9       38.46       -6.58     46.19 o
 -11  11   9      123.77      145.27     92.44 o
 -10  11   9      323.10      483.36    108.71 o
  -9  11   9     2095.35     2195.90    105.98 o
  -8  11   9       59.66       77.71     48.38 o
  -7  11   9      407.53      355.72     37.23 o
  -6  11   9        2.16       24.06     27.88 o
  -5  11   9     1886.43     1915.61     65.59 o
  -4  11   9       77.91       87.42     23.16 o
  -3  11   9     4984.43     4901.93     91.96 o
  -2  11   9     2785.22     2779.66     59.71 o
  -1  11   9     5060.71     5114.79     86.17 o
   0  11   9     1410.00     1519.30     54.01 o
   1  11   9     5190.52     5350.71     97.64 o
   2  11   9      175.42      169.16     27.63 o
   3  11   9      397.31      419.40     33.56 o
   4  11   9     2233.11     2405.53     78.42 o
   5  11   9       13.37       19.14     34.67 o
   6  11   9      526.37      473.32     44.46 o
   7  11   9       40.82       83.89     46.86 o
   8  11   9       57.30       35.58     27.07 o
   9  11   9     1107.98     1222.74     69.60 o
  10  11   9      120.62       80.37     40.86 o
 -10  12   9      276.09      282.94    101.09 o
  -9  12   9      122.19       62.69     49.99 o
  -8  12   9      812.90      894.45     78.89 o
  -7  12   9      436.33      337.24     61.84 o
  -6  12   9        1.43      -25.46     25.46 o
  -5  12   9       21.07       24.90     22.72 o
  -4  12   9       30.73        5.56     22.05 o
  -3  12   9       35.38       59.02     25.81 o
  -2  12   9      356.28      374.69     32.26 o
  -1  12   9       15.74       13.30     20.89 o
   0  12   9        1.29       15.76     22.11 o
   1  12   9     2157.86     2042.08     64.27 o
   2  12   9      814.77      965.77     51.22 o
   3  12   9        3.15      -22.09     22.09 o
   4  12   9       88.82       72.16     33.87 o
   5  12   9       92.79       55.38     35.34 o
   6  12   9      770.33      762.05     53.38 o
   7  12   9       31.16      -17.86     30.85 o
   8  12   9       57.78      100.39     32.38 o
   9  12   9       35.28       19.21     30.51 o
  10  12   9        3.65       -8.80     34.19 o
  -9  13   9      712.34      853.93     82.64 o
  -8  13   9      422.86      277.24     92.02 o
  -7  13   9       63.97       18.08     28.16 o
  -6  13   9       85.08       53.63     28.96 o
  -5  13   9       81.31       73.87     25.73 o
  -4  13   9      428.05      506.38     36.26 o
  -3  13   9      618.59      555.10     38.19 o
  -2  13   9       13.14       42.57     26.29 o
  -1  13   9     4220.16     4040.39     97.70 o
   0  13   9      909.69      803.04     41.51 o
   1  13   9      131.49      146.03     28.91 o
   2  13   9        9.10      -23.23     23.23 o
   3  13   9     2365.52     2241.07    112.35 o
   4  13   9      700.18      583.68     66.03 o
   5  13   9     3550.70     3603.95    110.79 o
   6  13   9       45.65      125.76     38.34 o
   7  13   9        4.97      -11.79     34.79 o
   8  13   9       12.33       22.08     44.26 o
   9  13   9       63.18      105.57     35.94 o
  -9  14   9      214.93      334.79     73.91 o
  -8  14   9       22.02       37.26     37.92 o
  -7  14   9        2.90      -32.71     32.71 o
  -6  14   9      567.29      581.18     45.55 o
  -5  14   9       29.00       25.96     28.63 o
  -4  14   9       38.86       -4.81     24.69 o
  -3  14   9     1410.30     1449.33     55.59 o
  -2  14   9       72.70      149.37     34.03 o
  -1  14   9      723.50      862.73     51.06 o
   0  14   9       69.62       96.25     31.29 o
   1  14   9      798.22      821.59     46.76 o
   2  14   9      450.38      415.25     64.11 o
   3  14   9      507.57      561.50     50.07 o
   4  14   9       10.98       22.31     33.86 o
   5  14   9        2.52       13.11     33.95 o
   6  14   9        1.19        6.99     35.51 o
   7  14   9       59.33        3.37     36.74 o
   8  14   9        1.81       34.98     43.16 o
  -8  15   9       23.75       -1.23     40.59 o
  -7  15   9        0.36      -30.34     30.34 o
  -6  15   9       10.09      -27.95     30.89 o
  -5  15   9       56.38        7.28     28.47 o
  -4  15   9       26.87       -1.54     31.63 o
  -3  15   9      983.53      999.87     64.51 o
  -2  15   9     1072.20     1168.65     84.54 o
  -1  15   9     1677.93     1749.49    137.68 o
   0  15   9      875.75      950.07     53.49 o
   1  15   9     1668.45     1661.01     89.65 o
   2  15   9     1257.04     1405.83     89.17 o
   3  15   9     1570.75     1396.97     71.28 o
   4  15   9     1165.82     1294.93     70.09 o
   5  15   9      365.71      357.31     49.47 o
   6  15   9      128.11       71.78     40.43 o
   7  15   9        1.67      -34.68     34.68 o
  -6  16   9      167.26      143.31     47.72 o
  -5  16   9        1.53       59.92     41.72 o
  -4  16   9      132.82      179.86     43.78 o
  -3  16   9        7.76      -12.68     40.12 o
  -2  16   9      211.33      130.40     38.87 o
  -1  16   9       80.87       61.10     33.48 o
   0  16   9      779.75      726.42     60.59 o
   1  16   9      103.07       52.39     45.51 o
   2  16   9      641.01      784.56     86.33 o
   3  16   9        3.63      -32.53     33.31 o
   4  16   9       97.21       76.02     38.63 o
   5  16   9      254.28      274.50     53.82 o
   6  16   9       32.25       21.76     39.10 o
  -5  17   9       12.78       71.93     44.47 o
  -4  17   9      110.63       38.37     62.24 o
  -3  17   9       16.55       41.80     36.29 o
  -2  17   9      185.23      177.46     41.04 o
  -1  17   9      202.64      181.46     47.91 o
   0  17   9      660.70      558.64     79.04 o
   1  17   9       54.53      -20.26     43.48 o
   2  17   9     1561.97     1429.63     92.65 o
   3  17   9       82.47       74.17     48.55 o
   4  17   9     1041.86      969.92    105.63 o
  -2  18   9       87.11      -37.45     49.36 o
  -1  18   9        0.32      -25.44     46.11 o
   0  18   9      166.90      160.74     56.42 o
   1  18   9       36.76       96.94     53.86 o
 -14   0  10        0.90       -5.63     36.56 o
 -12   0  10       98.65      196.03     37.57 o
 -10   0  10     4605.03     4880.80    153.67 o
  -8   0  10     4753.21     4285.69     85.29 o
  -6   0  10      740.92      831.48     27.13 o
  -4   0  10     1153.71     1029.84     23.78 o
  -2   0  10     2518.75     2911.72     52.63 o
   0   0  10     3700.41     3959.18     69.08 o
   2   0  10     2772.22     3126.26     79.57 o
   4   0  10    15359.46    16574.26    306.43 o
   6   0  10     2733.91     3067.93     89.05 o
   8   0  10        7.89        4.53     27.81 o
  10   0  10        1.80       10.41     36.72 o
  12   0  10      454.11      632.50     70.57 o
 -14   1  10      199.95      180.17     39.07 o
 -13   1  10       99.86      148.38     28.14 o
 -12   1  10      111.38       87.36     32.20 o
 -11   1  10       34.40       23.11     22.76 o
 -10   1  10      127.13      118.09     23.88 o
  -9   1  10       99.89       57.32     16.98 o
  -8   1  10     1047.13      822.97     24.02 o
  -7   1  10      146.06      239.81     11.34 o
  -6   1  10     1760.19     1772.96     24.67 o
  -5   1  10       47.18       72.16      6.94 o
  -4   1  10     7782.71     9092.97     87.41 o
  -3   1  10      193.94      235.84     10.31 o
  -2   1  10    10211.51    10829.26    102.49 o
  -1   1  10     7384.55     7341.57    100.38 o
   0   1  10    18511.59    18034.82    194.59 o
   1   1  10       32.18       21.91      9.15 o
   2   1  10      408.82      324.02     17.42 o
   3   1  10     3621.28     3322.21     56.27 o
   4   1  10      159.61      199.12     17.20 o
   5   1  10        4.91       -7.76     13.57 o
   6   1  10      167.56      154.59     18.87 o
   7   1  10       32.62       43.74     16.47 o
   8   1  10     1518.39     1506.66     42.57 o
   9   1  10      324.19      253.72     36.19 o
  10   1  10       11.89       32.29     26.72 o
  11   1  10      291.74      496.82     80.89 o
  12   1  10       91.31       49.35     33.03 o
  13   1  10        4.34       39.09     35.30 o
 -13   2  10        3.38      -26.81     26.81 o
 -12   2  10      101.38       88.09     24.09 o
 -11   2  10      395.05      322.01     27.66 o
 -10   2  10      777.33      687.31     32.31 o
  -9   2  10     2640.99     2263.90     68.41 o
  -8   2  10     1958.30     2147.96     41.13 o
  -7   2  10      986.30      923.57     24.13 o
  -6   2  10     3053.47     3010.52     44.54 o
  -5   2  10     1806.47     1629.96     30.07 o
  -4   2  10      118.39      193.36     13.14 o
  -3   2  10    11643.99    12814.54    124.29 o
  -2   2  10      758.08      556.69     15.26 o
  -1   2  10      514.33      615.54     19.93 o
   0   2  10     1711.68     2002.10     32.74 o
   1   2  10     2905.72     2488.62     47.33 o
   2   2  10     4600.13     4479.59     66.81 o
   3   2  10     1615.36     1898.36     43.49 o
   4   2  10     7543.04     8039.59    118.08 o
   5   2  10     4952.84     5429.62     90.16 o
   6   2  10     2009.05     2232.17     52.55 o
   7   2  10      101.81       91.18     19.52 o
   8   2  10       11.53       11.62     18.01 o
   9   2  10     1394.90     1377.18     55.73 o
  10   2  10       50.80       16.49     27.73 o
  11   2  10       10.74        9.51     29.55 o
  12   2  10       90.00      120.45     35.72 o
  13   2  10      144.99      288.77     48.03 o
 -13   3  10        8.73       66.46     31.66 o
 -12   3  10      606.56      578.90     42.28 o
 -11   3  10      217.62      131.53     24.01 o
 -10   3  10       32.41       14.88     23.91 o
  -9   3  10     1893.85     1542.36     55.44 o
  -8   3  10      452.37      459.50     20.93 o
  -7   3  10      706.07      599.77     19.32 o
  -6   3  10      119.04      144.47     11.88 o
  -5   3  10       39.21       36.89      9.54 o
  -4   3  10      226.90      160.08      9.73 o
  -3   3  10     1399.60     2080.44     36.80 o
  -2   3  10      179.76      252.59     11.52 o
  -1   3  10     2246.72     2542.20     45.78 o
   0   3  10     1525.37     1723.23     43.55 o
   1   3  10     7110.87     7873.65    102.22 o
   2   3  10     4612.02     4603.66     64.28 o
   3   3  10     1381.84     2101.81     42.57 o
   4   3  10        6.69        9.47     14.22 o
   5   3  10      186.82       92.02     18.45 o
   6   3  10     1568.75     1701.22     45.62 o
   7   3  10      387.50      335.90     25.54 o
   8   3  10     1233.13     1021.68     44.12 o
   9   3  10        0.85       -7.14     22.11 o
  10   3  10      382.55      364.24     38.66 o
  11   3  10      251.12      197.62     35.86 o
  12   3  10      164.02      174.14     41.97 o
  13   3  10       73.24      -20.66     35.42 o
 -13   4  10      886.64      875.41     52.59 o
 -12   4  10      119.80      125.98     49.68 o
 -11   4  10      993.80      779.41     68.32 o
 -10   4  10      124.97      135.75     24.63 o
  -9   4  10      541.54      653.82     37.66 o
  -8   4  10      330.46      460.90     26.45 o
  -7   4  10     5442.64     5585.41     75.69 o
  -6   4  10      631.86      520.23     21.83 o
  -5   4  10     4409.04     4672.33     73.92 o
  -4   4  10      570.12      525.30     22.01 o
  -3   4  10       32.12       44.55      8.01 o
  -2   4  10     1883.74     2677.39     41.56 o
  -1   4  10     2843.85     2996.09     49.30 o
   0   4  10     8231.55     7954.22    103.70 o
   1   4  10    17427.75    17684.13    223.47 o
   2   4  10     5259.01     5495.61     85.16 o
   3   4  10     3942.96     3580.36     59.26 o
   4   4  10      526.51      617.73     26.33 o
   5   4  10     4741.26     4884.89     82.35 o
   6   4  10      692.00      763.05     31.96 o
   7   4  10     1966.94     2087.41     53.37 o
   8   4  10      263.98      306.87     30.92 o
   9   4  10       18.59       30.90     24.28 o
  10   4  10       88.83       60.68     29.77 o
  11   4  10        0.04       73.47     35.61 o
  12   4  10       22.98      -27.72     33.22 o
 -13   5  10      536.20      728.68     74.76 o
 -12   5  10      680.79      698.92     72.22 o
 -11   5  10     1636.47     1914.21    104.46 o
 -10   5  10      160.14      184.61     47.95 o
  -9   5  10       81.84       70.17     31.97 o
  -8   5  10      342.64      191.56     31.32 o
  -7   5  10      184.96      175.33     24.97 o
  -6   5  10      185.93      220.05     16.38 o
  -5   5  10     1509.85     1780.51     41.51 o
  -4   5  10     1080.09     1111.45     46.80 o
  -3   5  10      135.30      135.46     11.55 o
  -2   5  10     8108.81     8674.21    102.79 o
  -1   5  10       20.74       32.85     13.27 o
   0   5  10      443.11      554.93     22.11 o
   1   5  10      916.45      931.88     28.23 o
   2   5  10      589.06      500.79     20.59 o
   3   5  10        9.48        1.72     12.21 o
   4   5  10     1727.03     1840.72     44.84 o
   5   5  10     1129.61     1290.72     36.53 o
   6   5  10        1.68      -15.08     15.08 o
   7   5  10      361.45      349.34     24.67 o
   8   5  10     1034.91     1154.67     43.39 o
   9   5  10        0.88       -1.13     23.52 o
  10   5  10      364.13      342.25     44.02 o
  11   5  10      300.24      412.45     92.57 o
  12   5  10       25.87       50.41     35.62 o
 -13   6  10      208.55      157.38     57.86 o
 -12   6  10      572.37      606.17     74.54 o
 -11   6  10      308.58      328.40    123.57 o
 -10   6  10      934.31      732.40     69.42 o
  -9   6  10       69.09       90.01     30.48 o
  -8   6  10      824.34      715.56     44.95 o
  -7   6  10     4290.35     4332.30     82.49 o
  -6   6  10     4055.41     4195.93     71.01 o
  -5   6  10     3819.38     3650.88     64.36 o
  -4   6  10       71.06       43.83     16.71 o
  -3   6  10     3592.59     3653.40     77.31 o
  -2   6  10     1104.44     1145.58     30.37 o
  -1   6  10     1258.38     1419.17     34.94 o
   0   6  10     2872.37     3271.48     56.48 o
   1   6  10     2868.73     2862.29     52.03 o
   2   6  10     2611.10     2887.39     53.57 o
   3   6  10     3624.66     3441.84     64.45 o
   4   6  10     3048.18     3417.28     61.37 o
   5   6  10     3886.80     3938.26     68.40 o
   6   6  10     6134.22     6572.01     99.08 o
   7   6  10     2024.29     1927.26     53.33 o
   8   6  10     1100.21      913.88     42.41 o
   9   6  10      292.68      298.66     32.01 o
  10   6  10        0.80       21.25     24.89 o
  11   6  10       23.33       25.21     28.67 o
  12   6  10      178.87      123.40     33.75 o
 -12   7  10      253.49      237.99     86.10 o
 -11   7  10      392.28      313.03     63.13 o
 -10   7  10       50.25      -11.01     44.15 o
  -9   7  10       38.77       10.40     30.06 o
  -8   7  10       33.53       51.32     28.03 o
  -7   7  10      329.91      382.61     26.88 o
  -6   7  10     1192.45      930.85     30.64 o
  -5   7  10     1711.09     1616.95     40.99 o
  -4   7  10      575.75      506.06     22.38 o
  -3   7  10     5375.81     5292.51     91.25 o
  -2   7  10      862.41      985.32     33.90 o
  -1   7  10     8702.19     9217.73    122.34 o
   0   7  10     7610.13     7633.55    114.23 o
   1   7  10     3784.47     3638.87     73.59 o
   2   7  10      339.65      339.85     29.57 o
   3   7  10       79.37      132.92     19.94 o
   4   7  10     2748.09     2581.13     53.16 o
   5   7  10       12.24       34.43     17.35 o
   6   7  10      241.97      225.47     23.87 o
   7   7  10      130.22      103.44     26.02 o
   8   7  10      638.67      598.39     45.74 o
   9   7  10      922.90      905.08     44.70 o
  10   7  10        7.58       30.08     24.16 o
  11   7  10      122.04      164.01     33.06 o
  12   7  10        5.52       75.36     31.61 o
 -12   8  10      131.13      -10.67     71.62 o
 -11   8  10       10.51       87.87     73.77 o
 -10   8  10      875.30      935.03    115.23 o
  -9   8  10      252.86      288.96     42.30 o
  -8   8  10     1666.92     1829.21     72.19 o
  -7   8  10      890.28      844.56     43.64 o
  -6   8  10      832.03      828.56     39.00 o
  -5   8  10      325.66      246.65     28.84 o
  -4   8  10     1099.60     1040.24     26.85 o
  -3   8  10     2529.89     2726.44     63.44 o
  -2   8  10       67.19       51.58     16.35 o
  -1   8  10     2520.05     2323.68     49.47 o
   0   8  10     4657.19     4561.60     80.82 o
   1   8  10     1104.30     1331.19     53.57 o
   2   8  10     6697.25     6625.71    115.96 o
   3   8  10     3067.16     3225.96     72.47 o
   4   8  10     2124.98     2213.54     60.40 o
   5   8  10     1175.59     1169.48     60.36 o
   6   8  10     3221.16     3269.48     77.63 o
   7   8  10      313.40      263.84     30.94 o
   8   8  10     1054.67     1069.81     60.64 o
   9   8  10        4.73       -7.88     24.03 o
  10   8  10       59.41       97.58     28.37 o
  11   8  10      144.34      104.93     41.40 o
 -12   9  10        3.46       40.12     77.71 o
 -11   9  10        7.98      -56.50     70.09 o
 -10   9  10        5.03       82.15     77.71 o
  -9   9  10        0.76       63.77     41.95 o
  -8   9  10      113.26      134.43     43.29 o
  -7   9  10        5.93      -13.20     21.73 o
  -6   9  10      316.12      309.22     31.83 o
  -5   9  10     1607.55     1480.11     44.91 o
  -4   9  10      235.32      148.07     22.75 o
  -3   9  10     3180.60     3085.14     70.90 o
  -2   9  10      213.70      252.32     23.98 o
  -1   9  10    10937.22    11439.75    150.97 o
   0   9  10      287.04      306.73     26.32 o
   1   9  10     4781.70     5260.09     92.05 o
   2   9  10       63.42       53.49     19.71 o
   3   9  10     1029.99      884.62     40.14 o
   4   9  10        9.55       28.70     21.11 o
   5   9  10     1089.03      977.02     42.33 o
   6   9  10      938.30     1052.37     46.57 o
   7   9  10      258.23      316.68     52.64 o
   8   9  10      489.62      450.44     37.43 o
   9   9  10      214.60      216.09     32.59 o
  10   9  10       47.21       63.85     28.49 o
  11   9  10       83.31      103.10     34.64 o
 -11  10  10      166.39      183.50     95.37 o
 -10  10  10      433.47      447.32    103.26 o
  -9  10  10      108.05      164.08     49.04 o
  -8  10  10     1169.36     1209.51     76.73 o
  -7  10  10        0.19       15.03     23.94 o
  -6  10  10      572.23      563.72     40.58 o
  -5  10  10     1294.34     1355.35     47.57 o
  -4  10  10      873.77      882.03     51.52 o
  -3  10  10      116.04       73.15     24.42 o
  -2  10  10     1809.98     1686.51     48.04 o
  -1  10  10     1905.71     1811.64     50.07 o
   0  10  10      187.27      274.95     26.17 o
   1  10  10      165.08      171.95     24.16 o
   2  10  10     2376.65     2679.56     68.77 o
   3  10  10     1634.72     1582.76     53.53 o
   4  10  10     1319.64     1253.83     48.18 o
   5  10  10      111.87      119.15     31.14 o
   6  10  10      638.72      617.97     45.94 o
   7  10  10       24.45       31.73     26.23 o
   8  10  10      193.88      180.58     31.70 o
   9  10  10       77.62       57.28     30.31 o
  10  10  10      161.17      140.53     47.23 o
  11  10  10      130.09      183.37     71.87 o
 -11  11  10       11.88      -34.79     75.30 o
 -10  11  10      423.22      271.79    102.62 o
  -9  11  10      227.58      245.90     54.83 o
  -8  11  10      757.68      950.81    125.20 o
  -7  11  10      531.50      546.24     43.65 o
  -6  11  10      774.58      677.60     37.15 o
  -5  11  10      260.82      249.53     29.08 o
  -4  11  10     1378.16     1264.04     51.22 o
  -3  11  10      994.25     1025.04     47.31 o
  -2  11  10     6923.02     6732.28    112.57 o
  -1  11  10     1553.62     1475.19     48.45 o
   0  11  10     8244.83     8112.78    172.59 o
   1  11  10       12.95       60.57     24.63 o
   2  11  10        7.50       11.06     22.43 o
   3  11  10      147.15      103.43     25.87 o
   4  11  10        0.85      -28.30     28.30 o
   5  11  10       25.94       -5.49     27.52 o
   6  11  10        2.31       -9.18     28.97 o
   7  11  10      128.43      146.58     30.34 o
   8  11  10      571.53      509.58     41.08 o
   9  11  10      140.20      149.58     34.41 o
  10  11  10       82.04      107.84     34.50 o
 -10  12  10        1.41       98.66     92.18 o
  -9  12  10      108.05       57.79     49.12 o
  -8  12  10      122.19       58.85     53.09 o
  -7  12  10       63.15       40.01     31.22 o
  -6  12  10      126.36      119.00     27.87 o
  -5  12  10      346.93      301.91     41.43 o
  -4  12  10      377.70      296.69     32.95 o
  -3  12  10       27.11       45.88     26.66 o
  -2  12  10      110.55      141.60     31.16 o
  -1  12  10      108.03       82.34     23.37 o
   0  12  10     1879.52     2047.21     63.40 o
   1  12  10     3684.36     3605.85    100.82 o
   2  12  10     2332.96     2321.79     69.07 o
   3  12  10      160.64      187.23     30.07 o
   4  12  10        1.53      -27.06     27.06 o
   5  12  10     1125.67     1216.16     62.23 o
   6  12  10        9.26        2.48     30.36 o
   7  12  10      210.45      237.32     40.94 o
   8  12  10       10.95       22.22     30.76 o
   9  12  10      381.86      590.55     46.37 o
  -9  13  10      110.42      205.71     60.25 o
  -8  13  10      178.70      197.74     59.33 o
  -7  13  10      330.35      322.08     48.73 o
  -6  13  10      825.94      963.39     64.81 o
  -5  13  10        0.21       48.41     40.66 o
  -4  13  10     2226.65     2268.62     72.83 o
  -3  13  10       13.79      128.38     32.43 o
  -2  13  10     6812.59     6634.78    132.85 o
  -1  13  10       25.54      135.88     35.65 o
   0  13  10     1585.30     1600.61     59.35 o
   1  13  10      431.33      395.51     36.44 o
   2  13  10      281.52      339.05     35.24 o
   3  13  10     1871.75     1951.41     76.87 o
   4  13  10      258.90      209.85     40.75 o
   5  13  10       98.57      160.19     39.04 o
   6  13  10      596.77      652.46     54.31 o
   7  13  10       43.12       11.61     35.45 o
   8  13  10      601.89      598.95     53.42 o
   9  13  10        0.71      -15.58     33.45 o
  -9  14  10        0.15       20.22     37.02 o
  -8  14  10       30.50       28.98     38.22 o
  -7  14  10       36.08       13.65     30.69 o
  -6  14  10      429.99      387.58     41.27 o
  -5  14  10       60.50       50.49     30.62 o
  -4  14  10      576.83      517.74     44.08 o
  -3  14  10       12.89      -28.74     28.74 o
  -2  14  10      862.71      881.20     58.84 o
  -1  14  10      276.25      199.62     40.03 o
   0  14  10       33.50      -10.26     30.33 o
   1  14  10      709.80      780.79     74.69 o
   2  14  10       36.95       22.58     29.09 o
   3  14  10      152.09      195.17     39.58 o
   4  14  10      278.49      235.63     50.59 o
   5  14  10        8.46       41.57     36.66 o
   6  14  10       83.61       97.07     45.45 o
   7  14  10        6.03       10.13     37.29 o
   8  14  10       65.03       47.20     34.72 o
  -8  15  10       13.08        4.64     40.07 o
  -7  15  10        4.58      -30.39     30.39 o
  -6  15  10      327.95      416.87     53.31 o
  -5  15  10      689.41      669.66     50.68 o
  -4  15  10     1448.81     1541.60     77.39 o
  -3  15  10      965.58      959.62     65.57 o
  -2  15  10     2017.64     2004.12     85.17 o
  -1  15  10      510.34      429.35     49.16 o
   0  15  10      536.72      566.06     51.38 o
   1  15  10      450.85      464.51     61.95 o
   2  15  10     1287.37     1463.32     71.33 o
   3  15  10      135.87      130.69     39.87 o
   4  15  10      367.12      342.97     49.29 o
   5  15  10       33.81       -3.65     36.04 o
   6  15  10      161.09      212.76     49.73 o
   7  15  10       55.83       14.67     59.26 o
  -6  16  10       39.94        4.21     41.15 o
  -5  16  10       18.84        3.21     39.34 o
  -4  16  10       16.25       50.90     42.20 o
  -3  16  10      353.70      268.69     49.60 o
  -2  16  10      648.66      669.95     74.73 o
  -1  16  10      134.18       93.23     38.36 o
   0  16  10      306.49      307.76     58.42 o
   1  16  10       40.75       38.34     45.97 o
   2  16  10       51.95       64.55     45.98 o
   3  16  10       11.52       58.27     45.85 o
   4  16  10      141.48       55.29     38.65 o
   5  16  10       10.82      -27.18     40.38 o
   6  16  10       35.68      108.51     55.30 o
  -5  17  10     1190.98     1470.08     83.77 o
  -4  17  10        0.43       -3.46     41.51 o
  -3  17  10     1008.75      976.87     71.48 o
  -2  17  10       52.32       78.70     41.09 o
  -1  17  10      699.05      727.24     77.95 o
   0  17  10      277.77      244.50     59.01 o
   1  17  10      895.66      887.13     79.66 o
   2  17  10        8.89       37.61     48.21 o
   3  17  10       48.96        4.57     48.23 o
   4  17  10      128.82      129.09     52.90 o
  -1  18  10       13.39       -0.49     48.31 o
   0  18  10       32.18       21.35     50.14 o
   1  18  10       16.59      -44.77     47.95 o
 -13   0  11       12.94       24.54     34.04 o
 -11   0  11      137.18      120.51     33.40 o
  -9   0  11     4963.49     4651.71    131.11 o
  -7   0  11      864.03      687.43     26.77 o
  -5   0  11       61.11       86.08     11.13 o
  -3   0  11    25147.76    27077.40    353.87 o
  -1   0  11     4195.93     4886.40     81.66 o
   1   0  11     2814.21     2355.08     57.11 o
   3   0  11    28113.73    27602.02    484.86 o
   5   0  11     7956.50     7235.55    164.80 o
   7   0  11     4412.32     4015.62    110.05 o
   9   0  11      144.88      117.68     40.83 o
  11   0  11      890.64      682.87     70.38 o
  13   0  11      795.81      727.25     82.18 o
 -13   1  11      198.71      280.00     31.28 o
 -12   1  11       22.88       22.65     22.37 o
 -11   1  11       73.11       76.53     22.01 o
 -10   1  11     1452.48     1488.73     42.72 o
  -9   1  11      495.63      479.12     25.09 o
  -8   1  11      355.53      321.05     18.19 o
  -7   1  11      242.50      179.10     10.91 o
  -6   1  11       13.34       -4.26      7.41 o
  -5   1  11     2914.93     3191.10     38.58 o
  -4   1  11     3529.67     4058.24     41.82 o
  -3   1  11      301.15      335.57     12.19 o
  -2   1  11     4267.99     3962.83     48.18 o
  -1   1  11     4853.98     5696.94     70.45 o
   0   1  11     4197.36     4340.76     59.46 o
   1   1  11     2608.07     2386.43     40.85 o
   2   1  11     5042.48     5683.48     82.22 o
   3   1  11      195.46      166.39     16.36 o
   4   1  11       73.28       51.92     14.72 o
   5   1  11       42.98       44.11     16.82 o
   6   1  11      466.60      499.28     26.59 o
   7   1  11        2.98      -12.11     15.04 o
   8   1  11       72.97       25.72     19.36 o
   9   1  11       97.53       80.26     28.57 o
  10   1  11      189.75       95.69     29.58 o
  11   1  11      179.68      190.86     36.90 o
  12   1  11        5.46       11.60     31.02 o
  13   1  11      104.11       98.23     43.17 o
 -13   2  11       75.28      161.29     35.03 o
 -12   2  11      246.24      266.23     27.93 o
 -11   2  11       35.23        9.76     20.11 o
 -10   2  11      197.34      188.05     19.54 o
  -9   2  11      547.54      477.25     27.07 o
  -8   2  11       19.16      -13.08     13.08 o
  -7   2  11      235.79      142.72     12.83 o
  -6   2  11      134.41       84.68     10.94 o
  -5   2  11      167.69      207.52     11.20 o
  -4   2  11      623.98      478.40     13.57 o
  -3   2  11    29268.90    31536.54    289.98 o
  -2   2  11    19045.52    20549.40    205.10 o
  -1   2  11     9403.93     8333.63     98.64 o
   0   2  11     9798.50     9530.94    105.38 o
   1   2  11    28235.37    31461.94    330.81 o
   2   2  11     8321.10     7858.89    104.88 o
   3   2  11     8115.11     8277.98    120.51 o
   4   2  11     3601.57     2851.89     58.28 o
   5   2  11     2594.51     2683.14     58.54 o
   6   2  11     1031.42      843.15     34.20 o
   7   2  11        1.51       -7.25     17.16 o
   8   2  11     1717.75     1588.68     49.08 o
   9   2  11     1759.60     1876.33     60.72 o
  10   2  11      171.03      106.52     30.14 o
  11   2  11      194.77      284.24     39.15 o
  12   2  11      940.15      879.92     64.43 o
  13   2  11      858.90      890.08     67.36 o
 -13   3  11     1108.92     1014.64    115.06 o
 -12   3  11      557.74      640.07     64.28 o
 -11   3  11      239.19      301.15     24.84 o
 -10   3  11      280.93      355.89     32.61 o
  -9   3  11      252.32      206.51     28.06 o
  -8   3  11      970.52     1008.49     42.77 o
  -7   3  11      109.54      121.70     12.17 o
  -6   3  11      302.99      338.59     15.26 o
  -5   3  11     3265.44     3520.15     50.87 o
  -4   3  11     2186.11     1977.81     30.77 o
  -3   3  11    10579.58    11376.54    113.56 o
  -2   3  11       79.98      118.96     10.87 o
  -1   3  11     1779.70     2131.51     37.41 o
   0   3  11    11229.62    11420.95    140.62 o
   1   3  11     5613.05     6636.61     90.64 o
   2   3  11      132.45       59.46     13.68 o
   3   3  11     1381.63     1510.80     36.56 o
   4   3  11        1.72       15.85     15.04 o
   5   3  11      236.91      207.32     21.31 o
   6   3  11       11.14       22.62     17.30 o
   7   3  11       80.88       61.09     23.11 o
   8   3  11       34.35       71.00     23.49 o
   9   3  11     1048.17     1079.76     48.19 o
  10   3  11      807.53      920.74     52.48 o
  11   3  11        7.14       20.79     30.01 o
  12   3  11      230.26      279.07     46.59 o
 -13   4  11      101.34      126.78     39.86 o
 -12   4  11      685.38      790.88     81.87 o
 -11   4  11       96.67       83.59     42.94 o
 -10   4  11      135.62       95.68     23.60 o
  -9   4  11      239.68      320.44     29.32 o
  -8   4  11       12.16        6.01     12.52 o
  -7   4  11       44.72       96.61     14.72 o
  -6   4  11       25.13        8.56     12.71 o
  -5   4  11     1638.03     1486.59     36.99 o
  -4   4  11      223.31      267.25     18.96 o
  -3   4  11    11153.43    10600.97    140.40 o
  -2   4  11    13977.94    15458.40    182.26 o
  -1   4  11      383.28      641.51     25.23 o
   0   4  11    30850.07    32675.47    366.14 o
   1   4  11     5748.64     5839.94     90.06 o
   2   4  11    36358.06    37640.72    395.01 o
   3   4  11       87.36       72.40     14.84 o
   4   4  11     8541.24     8275.92    114.22 o
   5   4  11      129.79      155.66     18.47 o
   6   4  11     4936.17     4819.40    106.84 o
   7   4  11     1000.73      844.62     36.54 o
   8   4  11      198.87      185.01     28.34 o
   9   4  11      369.73      323.11     34.00 o
  10   4  11       81.05       47.16     33.05 o
  11   4  11      282.02      384.69     47.99 o
  12   4  11      108.32      122.64     40.09 o
 -13   5  11      140.15      229.15     58.55 o
 -12   5  11     2461.14     2587.97    202.55 o
 -11   5  11      182.32      149.49     50.72 o
 -10   5  11      432.16      542.44    101.29 o
  -9   5  11     1581.39     1859.15     53.82 o
  -8   5  11     5452.05     5647.62    100.61 o
  -7   5  11     4977.49     5169.47     81.61 o
  -6   5  11      512.71      576.00     24.40 o
  -5   5  11     3094.49     2916.32     55.57 o
  -4   5  11     8084.06     8303.37    102.85 o
  -3   5  11     2485.68     2309.46     45.66 o
  -2   5  11       13.49        9.31     12.14 o
  -1   5  11     1879.76     2527.12     46.67 o
   0   5  11     2422.25     2676.31     56.70 o
   1   5  11     1488.16     1742.72     39.12 o
   2   5  11     1305.37     1144.95     30.60 o
   3   5  11      325.34      323.66     21.32 o
   4   5  11      612.20      676.47     27.43 o
   5   5  11     4745.81     4740.59     77.73 o
   6   5  11     1691.82     1593.08     42.97 o
   7   5  11     2573.73     2453.40     54.96 o
   8   5  11      165.99      132.54     24.19 o
   9   5  11      335.18      366.75     33.69 o
  10   5  11      201.99      200.78     38.35 o
  11   5  11      273.37      233.23     36.34 o
  12   5  11       92.60      131.22     34.24 o
 -13   6  11      105.27       55.27     52.48 o
 -12   6  11      180.78      216.41     79.56 o
 -11   6  11        5.43      -39.76     39.76 o
 -10   6  11      213.50      151.24     50.79 o
  -9   6  11        3.45       38.23     28.49 o
  -8   6  11      127.47      147.45     31.87 o
  -7   6  11       49.24       88.84     37.09 o
  -6   6  11      436.14      383.11     21.65 o
  -5   6  11     1192.49     1170.46     34.76 o
  -4   6  11      278.25      299.86     12.50 o
  -3   6  11        5.08        3.84      8.43 o
  -2   6  11     1817.11     1863.81     39.46 o
  -1   6  11      985.43      975.50     29.67 o
   0   6  11    18325.16    18841.61    223.71 o
   1   6  11     5430.40     4892.91     75.98 o
   2   6  11    13467.08    14055.35    175.08 o
   3   6  11     3413.71     3247.31     59.77 o
   4   6  11     2938.06     2942.32     57.53 o
   5   6  11     6285.38     5902.43     91.49 o
   6   6  11        6.20        6.26     17.88 o
   7   6  11      314.60      266.40     29.77 o
   8   6  11      354.14      332.08     32.78 o
   9   6  11      462.13      396.22     35.50 o
  10   6  11      301.76      338.94     35.13 o
  11   6  11       42.46      124.94     32.82 o
  12   6  11      151.60      171.77     51.39 o
 -12   7  11       33.81      -61.20     61.20 o
 -11   7  11      518.12      686.42     77.57 o
 -10   7  11       22.10      -27.94     43.47 o
  -9   7  11      997.08     1019.49     56.64 o
  -8   7  11       58.32       65.98     30.55 o
  -7   7  11     4360.03     4214.93     86.24 o
  -6   7  11     3735.98     3687.58     79.16 o
  -5   7  11      120.66      112.08     17.99 o
  -4   7  11     6772.13     7301.75     95.90 o
  -3   7  11      479.02      501.80     26.67 o
  -2   7  11     4031.40     4074.78     67.37 o
  -1   7  11     5291.02     5172.01     80.19 o
   0   7  11     1604.33     1858.01     44.96 o
   1   7  11       13.20        1.97     17.81 o
   2   7  11       73.41       76.54     16.91 o
   3   7  11     4991.27     4892.95     94.35 o
   4   7  11     6685.99     7009.60    108.21 o
   5   7  11     3844.09     3950.17     76.06 o
   6   7  11     1624.04     1720.76     49.62 o
   7   7  11     6073.61     6148.85    117.63 o
   8   7  11      699.46      701.01     41.42 o
   9   7  11      207.82      206.21     31.23 o
  10   7  11       43.33       21.34     25.50 o
  11   7  11       10.06       30.35     29.13 o
  12   7  11       32.11       32.46     33.15 o
 -12   8  11      116.03      102.73     83.81 o
 -11   8  11      373.28      245.50     88.14 o
 -10   8  11      572.12      579.46    102.76 o
  -9   8  11      845.70      804.65     62.77 o
  -8   8  11      820.48      965.99     56.19 o
  -7   8  11       24.95       51.11     21.91 o
  -6   8  11     2836.37     2908.62     71.06 o
  -5   8  11        3.12        5.94     21.05 o
  -4   8  11      109.65      137.75     15.10 o
  -3   8  11     1474.37     1300.26     40.50 o
  -2   8  11       11.13       35.17     16.17 o
  -1   8  11     8278.87     8552.33    118.75 o
   0   8  11     3286.09     3410.20     67.99 o
   1   8  11    11872.69    12446.87    174.03 o
   2   8  11        0.70       25.95     17.38 o
   3   8  11     2914.10     3004.56     85.05 o
   4   8  11     1150.11     1235.83     45.39 o
   5   8  11     1807.97     1876.81     51.12 o
   6   8  11      410.57      448.43     38.02 o
   7   8  11      274.92      327.89     32.81 o
   8   8  11      855.94      786.00     43.72 o
   9   8  11       55.12       26.72     27.08 o
  10   8  11      110.86       74.72     28.24 o
  11   8  11        7.86        6.40     29.14 o
 -12   9  11      101.53      146.92     85.97 o
 -11   9  11      587.09      606.63    113.93 o
 -10   9  11      451.18      411.51     96.78 o
  -9   9  11      916.99     1105.15     83.85 o
  -8   9  11     1919.42     2019.72     80.53 o
  -7   9  11        7.97       -5.69     22.84 o
  -6   9  11      243.20      258.08     31.45 o
  -5   9  11        7.45        6.38     18.46 o
  -4   9  11      315.41      293.90     27.05 o
  -3   9  11     4183.39     4466.07     90.93 o
  -2   9  11     6755.03     6552.45    105.55 o
  -1   9  11     4652.94     4696.94     79.21 o
   0   9  11     1795.67     1702.49     48.95 o
   1   9  11     1449.18     1599.21     48.14 o
   2   9  11      293.62      346.69     29.88 o
   3   9  11     1357.38     1419.08     50.21 o
   4   9  11     2005.78     2034.25     59.99 o
   5   9  11       48.53       75.63     22.02 o
   6   9  11     1446.47     1665.26     57.12 o
   7   9  11      144.21      138.99     29.35 o
   8   9  11     1339.58     1350.28     55.37 o
   9   9  11       40.82       22.55     27.45 o
  10   9  11        3.96      -27.48     27.48 o
  11   9  11       71.09       54.38     32.99 o
 -11  10  11      260.65      240.02     96.64 o
 -10  10  11       50.47      -26.03     78.98 o
  -9  10  11      573.97      666.92     67.42 o
  -8  10  11      638.00      630.97    107.43 o
  -7  10  11      505.78      496.73     40.62 o
  -6  10  11      516.12      466.15     30.09 o
  -5  10  11     2941.82     2884.85     70.37 o
  -4  10  11        4.19      -20.10     20.10 o
  -3  10  11     1543.34     1480.98     52.80 o
  -2  10  11     2776.97     2791.89     62.87 o
  -1  10  11     1069.71     1218.59     42.53 o
   0  10  11     1178.75     1140.16     41.76 o
   1  10  11      605.07      597.12     33.84 o
   2  10  11      186.27      168.94     27.63 o
   3  10  11      546.90      525.07     35.76 o
   4  10  11       80.41       62.12     23.85 o
   5  10  11        2.96       -4.14     26.67 o
   6  10  11        7.46      -10.98     24.54 o
   7  10  11       30.97       16.16     26.74 o
   8  10  11       47.51       -0.83     26.83 o
   9  10  11      106.23       61.52     31.68 o
  10  10  11      238.54      256.36     47.66 o
 -11  11  11        0.70      -68.69     76.69 o
 -10  11  11      492.58      421.93    111.26 o
  -9  11  11      211.42      166.34     52.02 o
  -8  11  11     1335.77     1268.23     85.94 o
  -7  11  11      809.87     1022.48     65.61 o
  -6  11  11      187.99      226.56     28.57 o
  -5  11  11      108.90       66.78     25.32 o
  -4  11  11     1518.34     1565.45     67.25 o
  -3  11  11     1059.86     1097.72     48.20 o
  -2  11  11       92.81      110.62     23.99 o
  -1  11  11     2841.87     2830.63     67.65 o
   0  11  11      174.45      175.97     26.85 o
   1  11  11      482.47      536.98     37.85 o
   2  11  11      466.80      398.65     39.03 o
   3  11  11      634.19      625.36     39.34 o
   4  11  11        8.32       -1.85     27.02 o
   5  11  11      485.89      501.02     65.41 o
   6  11  11      419.06      339.25     36.37 o
   7  11  11     1430.20     1550.99     60.91 o
   8  11  11      412.50      401.07     40.19 o
   9  11  11      114.98      111.22     33.70 o
  10  11  11      461.81      521.04     46.63 o
 -10  12  11       18.30      -79.87     79.87 o
  -9  12  11      123.47       95.67     52.41 o
  -8  12  11      283.08      129.01     53.73 o
  -7  12  11      687.19      710.05     52.60 o
  -6  12  11      142.49      167.35     28.78 o
  -5  12  11       90.27      114.38     29.15 o
  -4  12  11     1360.69     1398.64     55.90 o
  -3  12  11      560.93      519.83     40.15 o
  -2  12  11     5204.42     5376.19    113.62 o
  -1  12  11      320.08      423.86     33.32 o
   0  12  11        8.74       52.18     25.93 o
   1  12  11     1192.69     1057.87     67.32 o
   2  12  11       14.02      -23.42     23.42 o
   3  12  11       13.37        2.80     25.19 o
   4  12  11        0.84        3.09     30.35 o
   5  12  11        3.64       -7.57     31.82 o
   6  12  11        7.45      -29.26     31.99 o
   7  12  11       23.94       32.72     30.71 o
   8  12  11       45.18       89.43     34.00 o
   9  12  11      142.66      216.44     39.17 o
  -9  13  11      349.08      390.90     67.60 o
  -8  13  11       30.81      -21.49     34.76 o
  -7  13  11      932.77      961.06     50.01 o
  -6  13  11      204.63      204.79     34.29 o
  -5  13  11     2442.44     2524.84     75.98 o
  -4  13  11       28.04      106.04     31.33 o
  -3  13  11     3947.58     4037.26     98.08 o
  -2  13  11      214.36      249.91     37.43 o
  -1  13  11     1101.04     1191.42     63.37 o
   0  13  11     1325.25     1444.33     57.28 o
   1  13  11      348.91      321.22     36.59 o
   2  13  11      120.28       62.27     28.04 o
   3  13  11      217.40      229.21     39.88 o
   4  13  11      317.27      305.33     56.09 o
   5  13  11     1017.82      972.65     61.61 o
   6  13  11        1.19        0.16     33.78 o
   7  13  11     1266.59     1606.29     90.86 o
   8  13  11       73.20      173.77     47.31 o
  -8  14  11       48.47       68.45     39.55 o
  -7  14  11      380.58      405.67     63.69 o
  -6  14  11       17.67       18.64     32.08 o
  -5  14  11      798.55      783.50     49.43 o
  -4  14  11        1.05       41.41     29.92 o
  -3  14  11     1591.27     1513.54     80.38 o
  -2  14  11       27.24       89.41     39.23 o
  -1  14  11       23.98       -1.68     32.59 o
   0  14  11        7.12       16.27     30.21 o
   1  14  11       22.97       15.19     27.00 o
   2  14  11      223.25      180.44     39.70 o
   3  14  11        7.41       18.88     32.94 o
   4  14  11      313.89      311.78     45.27 o
   5  14  11        7.32      -21.36     33.81 o
   6  14  11      303.96      247.19     46.07 o
   7  14  11      286.91      306.16     47.42 o
   8  14  11        0.14       23.15     33.62 o
  -7  15  11      201.26      206.73     39.42 o
  -6  15  11      766.60      838.52     53.92 o
  -5  15  11      646.58      678.32     51.42 o
  -4  15  11      781.15      700.16     60.73 o
  -3  15  11      769.93      718.03     79.12 o
  -2  15  11       42.91       27.84     37.57 o
  -1  15  11        1.35       -8.52     34.79 o
   0  15  11       25.98       29.88     34.76 o
   1  15  11        2.08      -17.93     38.52 o
   2  15  11       79.91       67.50     45.42 o
   3  15  11      153.88      168.97     54.13 o
   4  15  11      758.16      878.36     63.75 o
   5  15  11      324.15      256.15     64.05 o
   6  15  11      176.09      231.07     46.89 o
   7  15  11      462.79      460.16     56.74 o
  -6  16  11      167.25      101.82     44.07 o
  -5  16  11      419.33      346.53     51.77 o
  -4  16  11      400.44      452.51     55.47 o
  -3  16  11        0.34       17.40     43.75 o
  -2  16  11      481.26      490.68     66.22 o
  -1  16  11      126.33      120.47     39.96 o
   0  16  11       12.56      -41.54     41.54 o
   1  16  11      128.57       59.65     47.48 o
   2  16  11        8.14       23.85     46.48 o
   3  16  11       88.08       98.36     54.19 o
   4  16  11        1.45      -33.10     33.10 o
   5  16  11        6.50        9.36     39.22 o
  -4  17  11     1114.08     1193.71     78.17 o
  -3  17  11      127.25       70.23     45.74 o
  -2  17  11      344.74      490.59     58.18 o
  -1  17  11      485.43      449.25     66.96 o
   0  17  11      106.51       90.62     51.91 o
   1  17  11       11.20      -37.31     46.53 o
   2  17  11       96.25       71.70     51.03 o
   3  17  11       85.92       56.67     50.09 o
 -12   0  12       61.61       23.65     33.52 o
 -10   0  12       66.04       25.45     31.20 o
  -8   0  12        2.51       12.22     20.71 o
  -6   0  12       15.04       27.71     10.62 o
  -4   0  12    31582.85    31006.19    403.73 o
  -2   0  12     5516.08     5590.94    103.53 o
   0   0  12      182.92      149.61     14.91 o
   2   0  12     1391.44     1407.88     53.86 o
   4   0  12     2609.66     1831.72    122.82 o
   6   0  12    13594.97    13123.61    261.78 o
   8   0  12      104.50       67.97     26.67 o
  10   0  12     2757.91     3073.43    128.18 o
  12   0  12      943.77     1127.34    183.45 o
 -13   1  12       33.72       85.12     26.76 o
 -12   1  12      191.85      179.72     27.54 o
 -11   1  12       74.30       39.58     21.71 o
 -10   1  12        3.85        7.65     18.17 o
  -9   1  12      225.59      292.77     22.66 o
  -8   1  12     2535.81     2361.55     79.47 o
  -7   1  12       24.04       33.76      8.30 o
  -6   1  12      464.98      558.52     13.80 o
  -5   1  12     5396.23     5253.36     57.36 o
  -4   1  12    14490.24    14369.73    133.15 o
  -3   1  12     3059.61     3212.78     41.81 o
  -2   1  12    12443.17    11958.82    120.30 o
  -1   1  12     2245.31     2143.77     37.15 o
   0   1  12     2593.48     2227.27     51.90 o
   1   1  12     1591.21     1459.00     31.88 o
   2   1  12      172.09      134.38     18.19 o
   3   1  12      211.84      124.92     16.43 o
   4   1  12      987.90     1123.57     34.41 o
   5   1  12      405.23      452.21     25.53 o
   6   1  12      359.35      284.42     23.80 o
   7   1  12      371.70      300.43     24.34 o
   8   1  12      423.66      378.63     31.18 o
   9   1  12      650.41      720.78     41.15 o
  10   1  12       82.08       87.72     30.39 o
  11   1  12       65.14       70.76     32.81 o
  12   1  12       57.33       88.14     35.58 o
 -13   2  12        9.17       28.67     31.09 o
 -12   2  12       74.22       40.57     23.87 o
 -11   2  12       16.96      -11.07     18.05 o
 -10   2  12      473.09      330.84     22.85 o
  -9   2  12       41.03       42.12     29.80 o
  -8   2  12      143.14      153.03     16.36 o
  -7   2  12      119.45      134.74     13.29 o
  -6   2  12        7.06        5.81      8.42 o
  -5   2  12     3991.99     3974.86     43.96 o
  -4   2  12      196.10      249.05     11.88 o
  -3   2  12     8763.67     9405.01     97.00 o
  -2   2  12     1402.31     1781.93     31.31 o
  -1   2  12     1522.57     1904.48     33.04 o
   0   2  12    41034.09    46880.27    483.95 o
   1   2  12      158.24      250.01     18.52 o
   2   2  12     4082.07     4372.10     73.27 o
   3   2  12       52.07      133.05     17.66 o
   4   2  12     5664.81     5483.02     91.79 o
   5   2  12     6745.49     6683.20    108.17 o
   6   2  12       42.82       24.06     17.64 o
   7   2  12        9.50       23.28     19.43 o
   8   2  12      621.83      568.68     33.72 o
   9   2  12      231.81      300.43     33.27 o
  10   2  12      630.74      639.37     46.82 o
  11   2  12     1192.37     1253.42     63.39 o
  12   2  12      612.79      637.06     62.50 o
 -13   3  12      663.53      751.08     97.69 o
 -12   3  12       83.95       83.34     34.59 o
 -11   3  12      411.96      372.60     30.80 o
 -10   3  12       44.92       30.71     23.72 o
  -9   3  12      132.28       68.67     25.09 o
  -8   3  12       19.04       -0.12     16.47 o
  -7   3  12      215.50      231.06     14.85 o
  -6   3  12     2571.89     2539.14     42.05 o
  -5   3  12     2627.93     2373.84     39.16 o
  -4   3  12     1649.79     1632.13     28.56 o
  -3   3  12    27608.02    27092.40    252.90 o
  -2   3  12      436.08      311.16     16.88 o
  -1   3  12    26985.98    29190.56    308.26 o
   0   3  12     1298.55     1742.23     38.23 o
   1   3  12    22355.04    23669.75    272.69 o
   2   3  12     3137.13     3051.05     51.11 o
   3   3  12      192.12      142.91     18.34 o
   4   3  12      206.72      234.35     23.30 o
   5   3  12       24.34       34.14     17.95 o
   6   3  12      606.93      596.49     33.32 o
   7   3  12     1350.09     1246.79     79.07 o
   8   3  12      171.25      202.76     29.76 o
   9   3  12      159.04      160.35     30.00 o
  10   3  12       28.86      103.37     39.66 o
  11   3  12      132.68      184.31     40.72 o
  12   3  12       13.72       22.34     37.89 o
 -13   4  12       41.35       56.66     35.47 o
 -12   4  12       57.35       59.04     47.92 o
 -11   4  12        2.12      -39.54     39.54 o
 -10   4  12        6.16      -21.55     21.55 o
  -9   4  12      747.47      740.78     45.81 o
  -8   4  12      619.63      783.56     34.27 o
  -7   4  12     7578.97     7044.91    103.83 o
  -6   4  12        0.75       41.20     14.46 o
  -5   4  12     1187.90     1085.83     31.94 o
  -4   4  12      861.09      871.01     23.72 o
  -3   4  12     1301.49     1211.07     26.64 o
  -2   4  12      713.47      627.38     22.69 o
  -1   4  12    14170.70    15152.37    181.56 o
   0   4  12     5958.24     5740.50     82.64 o
   1   4  12     5133.67     5851.36     91.79 o
   2   4  12      677.49      638.29     23.48 o
   3   4  12      262.34      243.28     19.18 o
   4   4  12     4303.27     4165.08     70.91 o
   5   4  12     1571.18     1528.02     41.48 o
   6   4  12       87.36      116.80     19.81 o
   7   4  12     3242.76     3361.06     73.10 o
   8   4  12     1888.74     1881.25     62.00 o
   9   4  12     3029.96     3022.27     81.47 o
  10   4  12      241.27      285.23     47.35 o
  11   4  12     1955.04     2205.84    122.34 o
  12   4  12       14.53       -0.56     35.49 o
 -13   5  12      336.02      298.17     60.06 o
 -12   5  12       56.21      133.39     53.52 o
 -11   5  12        0.70      -41.70     41.70 o
 -10   5  12       62.27       54.45     42.65 o
  -9   5  12     1241.21     1272.87     75.06 o
  -8   5  12      209.54      105.29     21.17 o
  -7   5  12      436.83      484.61     29.29 o
  -6   5  12      147.68      180.23     18.56 o
  -5   5  12    19532.46    19826.79    251.62 o
  -4   5  12        2.62        7.74     11.04 o
  -3   5  12      544.14      658.70     22.82 o
  -2   5  12      460.54      454.09     21.98 o
  -1   5  12     3248.86     3636.42     60.16 o
   0   5  12     7744.27     8168.30    109.78 o
   1   5  12      961.48     1098.56     32.57 o
   2   5  12     4515.83     4433.23     71.51 o
   3   5  12     2715.46     2712.73     56.95 o
   4   5  12     1158.52      945.01     38.23 o
   5   5  12      281.17      325.51     23.69 o
   6   5  12     3421.37     3099.12     62.51 o
   7   5  12      489.36      451.37     28.82 o
   8   5  12       96.31       71.28     25.22 o
   9   5  12      285.23      236.55     30.81 o
  10   5  12       15.06      -12.63     25.56 o
  11   5  12        6.62       31.40     29.49 o
  12   5  12       14.97        5.88     30.65 o
 -13   6  12      349.44      319.02     87.25 o
 -12   6  12       46.72       98.18     53.54 o
 -11   6  12      255.59      389.18     62.85 o
 -10   6  12      460.38      522.87     65.10 o
  -9   6  12        2.16      -35.01     38.84 o
  -8   6  12     4367.71     4638.38    110.05 o
  -7   6  12      240.54      324.07     26.75 o
  -6   6  12     3212.30     3441.38     64.76 o
  -5   6  12      107.43      141.48     19.59 o
  -4   6  12      936.11      880.56     25.24 o
  -3   6  12     4261.81     4233.41     72.65 o
  -2   6  12      323.14      252.30     20.29 o
  -1   6  12     2102.16     1948.72     43.01 o
   0   6  12      999.20     1072.72     33.22 o
   1   6  12     3266.19     2771.43     54.15 o
   2   6  12      219.22      161.13     20.83 o
   3   6  12     8821.96     8513.47    118.36 o
   4   6  12      358.69      218.51     21.15 o
   5   6  12        3.33       -6.43     17.05 o
   6   6  12     1562.83     1557.20     59.63 o
   7   6  12     2167.39     1958.39     68.80 o
   8   6  12     4986.55     4937.10    156.50 o
   9   6  12      227.90      242.16     32.14 o
  10   6  12      295.19      368.41     36.91 o
  11   6  12      163.70      170.64     34.47 o
  12   6  12      107.68      109.51     34.41 o
 -12   7  12      324.99      461.51    101.60 o
 -11   7  12        0.73       36.31     46.51 o
 -10   7  12     1181.55     1230.79     89.92 o
  -9   7  12       28.75       29.12     32.16 o
  -8   7  12      744.04      862.52     38.70 o
  -7   7  12     1235.72     1214.17     50.72 o
  -6   7  12     2202.82     2143.79     59.06 o
  -5   7  12     2932.04     2918.54     64.19 o
  -4   7  12     3142.66     3109.15     51.95 o
  -3   7  12     5781.19     5503.79     90.54 o
  -2   7  12     1996.78     1885.07     53.31 o
  -1   7  12      751.66      790.44     29.67 o
   0   7  12     3778.35     3318.84     61.53 o
   1   7  12       18.96        2.97     15.37 o
   2   7  12     5807.66     5614.87    138.57 o
   3   7  12     3369.40     3163.74     66.23 o
   4   7  12     4526.15     4052.63     77.80 o
   5   7  12     3481.41     3387.11     70.88 o
   6   7  12     3833.50     3800.02     80.32 o
   7   7  12      956.20      970.85     45.81 o
   8   7  12       54.05       63.56     27.05 o
   9   7  12      245.80      243.34     32.46 o
  10   7  12      252.29      366.16     37.32 o
  11   7  12        2.09       20.39     30.09 o
 -12   8  12       11.40       59.43     77.46 o
 -11   8  12       86.75       -5.21     68.32 o
 -10   8  12       40.48      -34.28     69.84 o
  -9   8  12     1879.65     1898.43     87.68 o
  -8   8  12      726.75      734.52     37.71 o
  -7   8  12     2954.21     2799.68     71.02 o
  -6   8  12      148.96      166.52     31.11 o
  -5   8  12      188.99      173.11     21.94 o
  -4   8  12       92.75       59.74     14.39 o
  -3   8  12     1750.75     1867.10     49.11 o
  -2   8  12     2247.18     2141.57     47.42 o
  -1   8  12      217.96      210.00     26.91 o
   0   8  12     2314.27     2254.70     51.10 o
   1   8  12     3189.58     3274.08     62.65 o
   2   8  12      517.98      504.92     29.78 o
   3   8  12      501.31      537.36     31.40 o
   4   8  12     4962.08     4893.23     89.53 o
   5   8  12      122.32      111.71     22.43 o
   6   8  12     1803.18     1842.83     60.50 o
   7   8  12     3671.10     3817.88     90.03 o
   8   8  12     2998.18     3185.94     83.81 o
   9   8  12      189.52      232.66     33.53 o
  10   8  12       69.29       60.06     28.65 o
  11   8  12      193.69      131.53     36.02 o
 -12   9  12       85.54      161.65     88.38 o
 -11   9  12      198.53      231.12     95.50 o
 -10   9  12       30.48       51.68     75.81 o
  -9   9  12     1234.90     1278.35     79.11 o
  -8   9  12     1544.12     1461.96     73.78 o
  -7   9  12      143.37      103.71     27.88 o
  -6   9  12      537.46      625.99     31.02 o
  -5   9  12      470.88      472.51     31.17 o
  -4   9  12       14.51       13.45     19.50 o
  -3   9  12      105.24       70.91     17.06 o
  -2   9  12      897.68      883.56     35.37 o
  -1   9  12      967.79      913.48     38.69 o
   0   9  12        1.98       23.43     19.54 o
   1   9  12     5280.98     5028.57     91.86 o
   2   9  12        0.64       34.48     18.38 o
   3   9  12     2032.09     1947.54     69.20 o
   4   9  12      735.15      864.92     38.35 o
   5   9  12     2132.31     2114.53     57.02 o
   6   9  12      547.36      615.54     39.86 o
   7   9  12      813.72      815.24     45.57 o
   8   9  12        2.38      -24.95     24.95 o
   9   9  12       61.27      115.26     44.38 o
  10   9  12       11.77       38.18     30.65 o
  11   9  12      132.04      144.58     37.98 o
 -11  10  12      270.46      327.14    103.63 o
 -10  10  12      373.44      437.02    107.32 o
  -9  10  12     3211.14     3596.15    130.18 o
  -8  10  12      194.90      196.56     49.46 o
  -7  10  12      853.36      920.23     51.02 o
  -6  10  12      196.06      204.50     26.12 o
  -5  10  12       72.56       54.13     23.53 o
  -4  10  12     2419.73     2518.88     67.49 o
  -3  10  12      271.91      315.84     32.02 o
  -2  10  12     1800.18     1870.87     53.10 o
  -1  10  12      357.07      400.35     29.85 o
   0  10  12     1447.89     1416.42     46.96 o
   1  10  12     1109.14     1160.08     44.20 o
   2  10  12      367.04      388.91     33.47 o
   3  10  12       47.70       15.32     23.22 o
   4  10  12      637.51      582.84     34.51 o
   5  10  12      275.60      342.95     36.24 o
   6  10  12        2.84       -6.28     24.22 o
   7  10  12     1690.07     1624.08     61.65 o
   8  10  12       16.14       46.51     35.83 o
   9  10  12      206.24      203.57     36.25 o
  10  10  12      116.37      123.44     34.77 o
 -11  11  12      121.97      246.86     98.54 o
 -10  11  12      221.39      162.42     93.08 o
  -9  11  12       29.44      -23.95     43.15 o
  -8  11  12     1197.61     1057.78     80.34 o
  -7  11  12       28.46       23.20     23.93 o
  -6  11  12       11.61      -25.76     25.76 o
  -5  11  12     1698.21     1766.08     59.28 o
  -4  11  12       85.79       96.50     27.14 o
  -3  11  12      225.56      159.23     29.32 o
  -2  11  12     1899.50     1939.43     63.54 o
  -1  11  12     2656.19     2730.07     66.87 o
   0  11  12      101.78       83.17     24.42 o
   1  11  12     2966.54     3052.68     97.02 o
   2  11  12        4.07        4.31     23.55 o
   3  11  12       20.78       31.93     34.73 o
   4  11  12     1138.85     1026.45     56.65 o
   5  11  12      182.82      186.61     32.27 o
   6  11  12     1662.54     1574.77     61.07 o
   7  11  12       63.73       37.08     31.50 o
   8  11  12      231.93      231.92     37.19 o
   9  11  12      105.25      111.85     35.69 o
  10  11  12        4.09       -1.95     32.60 o
 -10  12  12      546.17      471.22    119.01 o
  -9  12  12       40.75       22.44     47.77 o
  -8  12  12      527.74      422.71     43.34 o
  -7  12  12        2.57      -21.54     27.79 o
  -6  12  12      249.49      251.32     36.74 o
  -5  12  12     1010.48     1003.18     48.86 o
  -4  12  12        3.23        0.10     26.53 o
  -3  12  12     1658.74     1948.01     83.36 o
  -2  12  12      139.68      177.33     33.67 o
  -1  12  12      101.02       97.28     29.98 o
   0  12  12     1144.49     1246.68     60.70 o
   1  12  12      138.07      163.07     29.98 o
   2  12  12     1484.22     1723.87     61.29 o
   3  12  12      108.68       37.20     26.57 o
   4  12  12      996.94     1050.36     60.53 o
   5  12  12      323.76      315.77     43.11 o
   6  12  12      378.87      461.77     48.51 o
   7  12  12      200.04      195.58     35.53 o
   8  12  12       68.88       46.30     32.22 o
   9  12  12       34.55       -9.50     32.17 o
  -9  13  12        5.54        6.57     33.68 o
  -8  13  12      180.03      184.69     40.78 o
  -7  13  12      131.23       86.02     32.26 o
  -6  13  12     1384.88     1296.95     57.66 o
  -5  13  12        0.52       16.11     30.13 o
  -4  13  12      194.29      114.96     31.99 o
  -3  13  12      175.48      238.49     36.70 o
  -2  13  12      835.00      789.83     56.15 o
  -1  13  12        1.29       52.67     34.25 o
   0  13  12     1725.36     1585.40     83.76 o
   1  13  12       60.92       58.39     27.98 o
   2  13  12      832.33      758.93     46.52 o
   3  13  12       87.21      102.15     34.98 o
   4  13  12     2265.45     2198.05    100.76 o
   5  13  12       19.88      -32.54     32.54 o
   6  13  12      216.28      255.61     39.29 o
   7  13  12        2.01       -0.12     31.05 o
   8  13  12      209.69      166.07     38.78 o
  -8  14  12      111.65      152.39     44.12 o
  -7  14  12        8.08      -29.60     29.60 o
  -6  14  12      399.26      492.87     45.47 o
  -5  14  12        8.89      -15.19     29.11 o
  -4  14  12      695.33      681.11     48.34 o
  -3  14  12       74.35       75.76     36.87 o
  -2  14  12        1.83        3.60     33.56 o
  -1  14  12      232.71      273.05     43.15 o
   0  14  12      154.23      125.78     36.75 o
   1  14  12       68.17       67.31     37.37 o
   2  14  12      510.65      444.69     45.95 o
   3  14  12      298.92      203.87     41.98 o
   4  14  12      872.63      966.63     69.56 o
   5  14  12      285.48      242.30     53.23 o
   6  14  12       14.85       11.39     32.41 o
   7  14  12        0.22      -33.44     33.44 o
  -7  15  12      231.58      259.61     62.27 o
  -6  15  12       26.46       27.31     41.88 o
  -5  15  12     1154.87     1122.63     61.29 o
  -4  15  12        3.37      -10.84     36.97 o
  -3  15  12      300.78      208.98     44.33 o
  -2  15  12       28.34       -7.90     35.57 o
  -1  15  12     1025.02      965.04     63.87 o
   0  15  12      105.71       72.69     37.65 o
   1  15  12      384.46      479.08     62.50 o
   2  15  12      746.15      737.11    112.38 o
   3  15  12     1013.24      974.61     64.18 o
   4  15  12      469.03      463.62     54.11 o
   5  15  12        4.55      -26.34     36.06 o
   6  15  12      914.46     1088.21     72.46 o
  -6  16  12      176.77      182.74     49.25 o
  -5  16  12      342.30      239.94     49.37 o
  -4  16  12       12.69        2.17     41.27 o
  -3  16  12       69.74       46.15     41.75 o
  -2  16  12       84.14       82.55     41.03 o
  -1  16  12       27.47       33.87     41.69 o
   0  16  12        6.58      -25.83     43.61 o
   1  16  12       95.66      180.72     52.00 o
   2  16  12      313.99      187.49     54.21 o
   3  16  12      535.36      539.83     75.50 o
   4  16  12        0.29       45.90     39.08 o
   5  16  12       57.85       26.54     40.93 o
  -4  17  12        0.40       21.03     44.71 o
  -3  17  12       28.46       69.27     44.49 o
  -2  17  12      208.05      255.06     50.24 o
  -1  17  12      708.59      784.93     80.24 o
   0  17  12        6.92       23.26     50.13 o
   1  17  12      805.79      735.46     77.00 o
   2  17  12       14.11       10.78     44.77 o
   3  17  12      940.78     1137.41     88.86 o
 -13   0  13        0.20       37.47     34.02 o
 -11   0  13      531.11      513.58     47.46 o
  -9   0  13      829.17      917.86     45.32 o
  -7   0  13       89.51      138.85     16.50 o
  -5   0  13       15.93       -6.20     12.47 o
  -3   0  13    13116.87    12937.20    182.10 o
  -1   0  13    50534.18    53638.84    693.11 o
   1   0  13     5549.81     5070.85     91.19 o
   3   0  13     1162.12     1524.97     69.20 o
   5   0  13     1938.04     2032.30     74.06 o
   7   0  13      405.38      375.23     35.46 o
   9   0  13     1055.18     1035.24    172.62 o
  11   0  13      512.39      396.43    100.15 o
 -13   1  13        6.02        7.00     24.67 o
 -12   1  13        0.50       15.98     23.68 o
 -11   1  13       59.40       42.17     22.59 o
 -10   1  13      682.51      610.50     30.81 o
  -9   1  13     3213.78     2995.32     62.52 o
  -8   1  13      686.55      493.83     21.71 o
  -7   1  13     1857.92     1777.48     26.97 o
  -6   1  13        9.85       -6.76      6.76 o
  -5   1  13      889.83      686.74     17.51 o
  -4   1  13     3778.80     3752.33     47.34 o
  -3   1  13     4382.80     3994.96     49.83 o
  -2   1  13     1178.95     1192.72     25.40 o
  -1   1  13      232.49      232.17     17.68 o
   0   1  13     1180.22     1586.98     35.88 o
   1   1  13       52.16       37.80     11.60 o
   2   1  13      112.35      106.06     16.02 o
   3   1  13     6118.31     6386.80     94.75 o
   4   1  13     6102.20     5833.08     92.43 o
   5   1  13    11890.13    11629.42    155.15 o
   6   1  13     2005.34     2269.07     53.44 o
   7   1  13       14.94      -17.16     17.16 o
   8   1  13      112.36      109.80     23.67 o
   9   1  13      179.59      145.13     28.90 o
  10   1  13      201.77      226.97     37.05 o
  11   1  13        3.05       21.70     31.68 o
  12   1  13       38.96       54.98     39.61 o
 -13   2  13        8.31       28.41     31.14 o
 -12   2  13      311.47      336.15     43.88 o
 -11   2  13       54.26       55.98     21.57 o
 -10   2  13      107.10       84.99     18.56 o
  -9   2  13      329.07      429.04     26.97 o
  -8   2  13      224.88      236.50     17.68 o
  -7   2  13      635.80      686.86     18.62 o
  -6   2  13     1203.00     1194.43     21.01 o
  -5   2  13      164.63      301.09     12.34 o
  -4   2  13      191.15      263.13     12.93 o
  -3   2  13     2080.10     2003.30     34.25 o
  -2   2  13     1618.43     1527.08     29.78 o
  -1   2  13     2501.41     2383.07     41.16 o
   0   2  13      417.92      256.44     17.59 o
   1   2  13      186.76      204.03     17.83 o
   2   2  13     1097.11     1226.21     40.50 o
   3   2  13      887.93      970.66     38.26 o
   4   2  13     6338.11     6707.94    108.58 o
   5   2  13     3102.22     3129.93     66.78 o
   6   2  13      124.28      110.94     21.58 o
   7   2  13     2695.09     2703.56     64.83 o
   8   2  13      571.01      660.16     48.52 o
   9   2  13      437.61      435.03     37.56 o
  10   2  13      113.71       57.53     31.25 o
  11   2  13      183.37      270.26     46.44 o
  12   2  13       42.10      108.61     43.75 o
 -13   3  13       58.69       61.09     32.98 o
 -12   3  13        0.23        9.82     24.28 o
 -11   3  13      114.76       89.11     19.80 o
 -10   3  13      217.41      144.46     22.00 o
  -9   3  13       45.36       32.09     24.69 o
  -8   3  13     1090.78     1052.96     38.15 o
  -7   3  13     3513.56     3513.18     62.48 o
  -6   3  13      956.65     1097.36     29.21 o
  -5   3  13      981.49      857.41     20.38 o
  -4   3  13      344.60      376.07     21.87 o
  -3   3  13      299.36      235.90     15.51 o
  -2   3  13    13390.41    15419.08    182.17 o
  -1   3  13      174.52      172.33     14.86 o
   0   3  13     1423.42     1678.75     39.74 o
   1   3  13     6236.12     6211.30     96.39 o
   2   3  13        1.84       23.79     13.62 o
   3   3  13      911.13      683.56     27.08 o
   4   3  13     2091.14     2184.21     49.95 o
   5   3  13      142.02      174.55     22.27 o
   6   3  13     2501.24     2658.12     62.80 o
   7   3  13      763.19      787.38     37.56 o
   8   3  13      256.66      318.75     33.50 o
   9   3  13       51.26       53.73     27.78 o
  10   3  13       89.30       30.55     33.36 o
  11   3  13      101.51       68.95     38.89 o
  12   3  13        0.54      -36.00     36.00 o
 -13   4  13      261.88      345.63     64.28 o
 -12   4  13       33.57       38.16     22.68 o
 -11   4  13     1244.56     1317.27     84.38 o
 -10   4  13      230.81      208.52     30.38 o
  -9   4  13      149.69       22.93     23.88 o
  -8   4  13     1441.98     1690.00     48.88 o
  -7   4  13       60.40       54.27     20.18 o
  -6   4  13     1286.33     1495.57     49.51 o
  -5   4  13        1.87        9.95     11.86 o
  -4   4  13      779.32      778.53     39.65 o
  -3   4  13      231.09      191.79     15.21 o
  -2   4  13       65.20       80.26     14.03 o
  -1   4  13      325.97      400.81     22.69 o
   0   4  13      338.20      425.93     21.56 o
   1   4  13     4325.82     4512.80     77.63 o
   2   4  13     1570.52     1355.89     34.45 o
   3   4  13     5803.69     6069.49     97.42 o
   4   4  13       40.20       75.86     17.17 o
   5   4  13        6.38       53.50     17.68 o
   6   4  13     6137.60     6670.81    103.30 o
   7   4  13     3627.71     3441.10     88.72 o
   8   4  13     2086.74     2103.12     66.57 o
   9   4  13      300.98      314.20     39.15 o
  10   4  13      615.53      462.28     50.73 o
  11   4  13      155.94      250.05     45.30 o
  12   4  13      109.13       66.70     70.14 o
 -13   5  13        6.55      -29.30     29.30 o
 -12   5  13      146.73       62.65     50.78 o
 -11   5  13      254.73      215.30     55.88 o
 -10   5  13      153.31      271.07    101.53 o
  -9   5  13      370.74      255.35     35.19 o
  -8   5  13      375.19      384.74     46.84 o
  -7   5  13     3389.64     3126.59     70.06 o
  -6   5  13    18939.25    18717.53    240.77 o
  -5   5  13      141.99      147.98     23.06 o
  -4   5  13     5944.58     5658.88     71.56 o
  -3   5  13      277.95      163.66     16.78 o
  -2   5  13     6662.11     6153.49     87.62 o
  -1   5  13    12650.17    13211.09    164.07 o
   0   5  13      140.18      195.01     18.66 o
   1   5  13     1138.62     1224.50     42.61 o
   2   5  13     5377.88     5202.54     81.90 o
   3   5  13      314.96      250.35     20.95 o
   4   5  13        6.11        6.24     15.83 o
   5   5  13        9.16       -1.95     16.60 o
   6   5  13     3097.59     3270.76     66.09 o
   7   5  13      114.98      115.65     24.29 o
   8   5  13     1354.14     1252.13     51.26 o
   9   5  13      417.60      398.47     36.14 o
  10   5  13      199.11      168.16     34.52 o
  11   5  13      231.05      238.98     37.96 o
  12   5  13        3.95      -43.05     43.05 o
 -12   6  13      116.84       60.52     49.44 o
 -11   6  13      102.82      101.45    117.27 o
 -10   6  13       21.79      -40.14     46.98 o
  -9   6  13     1165.31     1004.66     45.99 o
  -8   6  13     1533.94     1599.50     50.83 o
  -7   6  13      151.03      178.57     24.84 o
  -6   6  13      449.20      391.34     32.67 o
  -5   6  13      196.53      163.16     21.21 o
  -4   6  13      391.40      483.76     19.86 o
  -3   6  13        0.66       -6.52     11.11 o
  -2   6  13      715.33      847.64     30.04 o
  -1   6  13      137.84      118.28     19.18 o
   0   6  13     2574.20     2606.65     53.66 o
   1   6  13      882.07      899.88     32.45 o
   2   6  13      283.75      366.92     23.66 o
   3   6  13      857.42      851.36     38.26 o
   4   6  13     2056.46     2109.15     49.77 o
   5   6  13      282.65      207.22     24.99 o
   6   6  13     6412.42     6579.91    111.07 o
   7   6  13     1884.50     1907.50     61.26 o
   8   6  13      469.52      496.38     38.82 o
   9   6  13       84.95       52.97     26.47 o
  10   6  13      564.10      544.05     47.70 o
  11   6  13       48.43        7.05     30.66 o
 -12   7  13      335.00      340.74     95.00 o
 -11   7  13        5.33      -13.71     68.44 o
 -10   7  13      799.75      628.61     73.71 o
  -9   7  13      341.96      312.20     61.07 o
  -8   7  13        3.83       88.70     33.46 o
  -7   7  13     5724.52     5954.08    113.10 o
  -6   7  13       21.58       44.76     25.20 o
  -5   7  13     5282.13     5326.80    117.67 o
  -4   7  13     1260.65     1242.13     31.71 o
  -3   7  13       19.49       20.28     13.88 o
  -2   7  13      444.77      442.21     23.53 o
  -1   7  13       50.38       45.04     16.34 o
   0   7  13     1098.42     1006.85     42.95 o
   1   7  13     1589.38     1730.42     44.09 o
   2   7  13      632.76      529.40     27.25 o
   3   7  13      256.11      250.39     24.47 o
   4   7  13     2736.05     2908.34     65.67 o
   5   7  13       15.99       21.99     20.34 o
   6   7  13     1780.35     1772.36     72.42 o
   7   7  13     1429.41     1387.03     62.15 o
   8   7  13       98.42       63.22     27.91 o
   9   7  13      341.68      245.55     33.65 o
  10   7  13        3.88        0.95     26.94 o
  11   7  13       35.53       53.35     32.97 o
 -12   8  13      131.10      360.38    103.11 o
 -11   8  13        8.77        6.86     69.46 o
 -10   8  13     1546.25     1793.88    151.87 o
  -9   8  13      244.31      294.14     88.26 o
  -8   8  13     4343.78     4717.32     98.42 o
  -7   8  13      314.00      322.93     32.13 o
  -6   8  13       61.77      -16.52     26.61 o
  -5   8  13       30.06       35.59     19.38 o
  -4   8  13      945.04      841.48     30.02 o
  -3   8  13      150.86      147.07     19.07 o
  -2   8  13     1388.93     1349.43     38.82 o
  -1   8  13      480.55      452.30     25.93 o
   0   8  13     9373.48     9821.85    135.12 o
   1   8  13      512.15      574.86     32.90 o
   2   8  13     1757.76     1705.93     50.44 o
   3   8  13     1915.40     1866.00     52.33 o
   4   8  13     3058.97     3294.31     71.79 o
   5   8  13      453.51      404.30     30.54 o
   6   8  13      504.04      430.73     40.16 o
   7   8  13     1007.00     1001.88     48.84 o
   8   8  13      545.11      481.87     40.52 o
   9   8  13      135.15      104.26     33.28 o
  10   8  13      151.75      156.61     33.23 o
  11   8  13       50.89       58.66     35.44 o
 -11   9  13      141.58      -14.98     73.02 o
 -10   9  13      151.42      158.61     89.40 o
  -9   9  13     3946.29     4091.04    198.43 o
  -8   9  13      103.94      128.69     29.22 o
  -7   9  13      310.00      287.28     33.33 o
  -6   9  13      366.67      291.45     26.48 o
  -5   9  13     2384.28     2531.51    107.34 o
  -4   9  13      415.09      318.11     30.48 o
  -3   9  13     2202.48     2213.42     52.52 o
  -2   9  13      808.58      756.61     46.85 o
  -1   9  13       15.82        8.45     16.93 o
   0   9  13      403.49      472.73     28.18 o
   1   9  13      119.40      144.22     23.28 o
   2   9  13     2981.36     3215.66     70.97 o
   3   9  13       66.29       28.88     21.14 o
   4   9  13     4508.38     4559.55    111.00 o
   5   9  13     2157.45     2176.18     66.36 o
   6   9  13      371.59      391.44     35.89 o
   7   9  13     1256.12     1148.55     53.11 o
   8   9  13      477.74      418.24     39.47 o
   9   9  13      394.66      377.36     40.07 o
  10   9  13      178.21      126.50     34.16 o
 -11  10  13       27.16      -50.79     75.68 o
 -10  10  13       33.58      -21.71     74.79 o
  -9  10  13      608.54      696.20    203.68 o
  -8  10  13      124.51      137.67     47.31 o
  -7  10  13       39.13       38.52     21.61 o
  -6  10  13        0.07      -10.30     20.05 o
  -5  10  13      823.99      811.97     40.74 o
  -4  10  13       16.82       25.57     24.86 o
  -3  10  13      349.93      275.91     34.60 o
  -2  10  13     2506.12     2718.04     64.09 o
  -1  10  13     2772.16     2561.94     63.45 o
   0  10  13     7683.73     7267.08    121.00 o
   1  10  13        3.90       56.13     25.51 o
   2  10  13      139.86      149.23     25.60 o
   3  10  13       62.38       78.06     24.59 o
   4  10  13       70.57       27.87     21.66 o
   5  10  13       26.79        5.78     24.35 o
   6  10  13      309.31      266.45     33.97 o
   7  10  13       19.27       23.69     27.51 o
   8  10  13      129.21      142.98     32.97 o
   9  10  13      286.02      381.04     42.48 o
  10  10  13        3.21      -26.88     29.54 o
 -10  11  13      219.92      314.30    101.97 o
  -9  11  13     1565.87     1716.40    106.30 o
  -8  11  13      113.35       77.86     51.93 o
  -7  11  13      215.28      258.04     29.71 o
  -6  11  13       36.71       45.07     30.75 o
  -5  11  13       63.32       53.18     26.52 o
  -4  11  13        4.92       42.78     25.61 o
  -3  11  13        7.18        5.50     24.62 o
  -2  11  13      386.91      352.53     35.69 o
  -1  11  13     1790.27     1779.78     57.16 o
   0  11  13      332.32      320.38     33.95 o
   1  11  13      271.75      333.29     34.68 o
   2  11  13      342.44      333.87     45.08 o
   3  11  13     2731.98     2949.01     79.86 o
   4  11  13      321.26      317.35     34.96 o
   5  11  13     1283.42     1324.18     57.03 o
   6  11  13      269.80      273.39     44.24 o
   7  11  13        1.24       19.22     29.52 o
   8  11  13      105.63       63.72     32.11 o
   9  11  13       43.61       57.30     39.01 o
 -10  12  13      121.05       79.24     88.38 o
  -9  12  13       75.57      111.95     34.95 o
  -8  12  13       76.50       91.56     36.19 o
  -7  12  13       24.90      -25.34     25.34 o
  -6  12  13      169.92      133.47     35.16 o
  -5  12  13        4.28       29.01     34.75 o
  -4  12  13        2.10       20.67     28.00 o
  -3  12  13     1328.52     1339.43     56.93 o
  -2  12  13      241.64      238.32     34.72 o
  -1  12  13     3062.95     2950.56     93.16 o
   0  12  13     1239.72     1196.24     79.11 o
   1  12  13      103.22       47.17     26.99 o
   2  12  13     2957.34     3097.60     99.94 o
   3  12  13     1259.87     1295.72     55.89 o
   4  12  13     3419.65     3484.11    142.78 o
   5  12  13      332.40      307.07     38.99 o
   6  12  13        1.90       -5.03     27.41 o
   7  12  13      132.24      195.28     37.73 o
   8  12  13       25.53       33.71     33.37 o
   9  12  13      157.69      177.90     38.55 o
  -9  13  13        6.93       -6.26     37.50 o
  -8  13  13      221.48      149.43     41.61 o
  -7  13  13      368.43      377.15     40.92 o
  -6  13  13      271.86      309.43     38.27 o
  -5  13  13       25.17       19.67     30.25 o
  -4  13  13       48.40       19.96     29.75 o
  -3  13  13        8.51        5.86     28.65 o
  -2  13  13       24.32       42.74     57.15 o
  -1  13  13      702.71      625.08     56.27 o
   0  13  13      203.03      169.82     50.78 o
   1  13  13     1159.53     1187.07     54.67 o
   2  13  13       27.89        1.63     26.57 o
   3  13  13      635.38      515.45     49.71 o
   4  13  13        9.21       -6.00     33.40 o
   5  13  13        8.27      -12.07     28.90 o
   6  13  13       21.97        8.05     31.75 o
   7  13  13       59.25       72.87     34.55 o
   8  13  13        4.37       71.19     36.08 o
  -8  14  13       49.87       48.98     40.81 o
  -7  14  13        2.97       12.15     31.03 o
  -6  14  13      209.74      320.99     41.75 o
  -5  14  13      107.51      131.21     34.45 o
  -4  14  13       36.63       30.20     31.50 o
  -3  14  13      180.67      281.36     46.49 o
  -2  14  13     1033.44      964.84     63.04 o
  -1  14  13      384.24      446.25     51.23 o
   0  14  13      138.65      173.37     39.13 o
   1  14  13     1098.00     1170.68     65.45 o
   2  14  13       30.38       83.57     36.22 o
   3  14  13     2682.49     2678.07     96.88 o
   4  14  13       51.40       51.23     47.36 o
   5  14  13      118.81       73.91     43.81 o
   6  14  13       66.71       65.55     34.98 o
   7  14  13       20.57      -32.69     32.69 o
  -7  15  13        6.54      -13.59     33.09 o
  -6  15  13      214.21      188.87     39.74 o
  -5  15  13       31.11       40.51     51.06 o
  -4  15  13      361.75      416.54     53.92 o
  -3  15  13      220.36      207.12     45.76 o
  -2  15  13      184.11      266.14     46.70 o
  -1  15  13      554.27      650.31     57.97 o
   0  15  13     1201.95     1217.63     69.27 o
   1  15  13      558.66      522.50     64.72 o
   2  15  13     1665.24     1578.20     92.23 o
   3  15  13      170.25      100.92     39.72 o
   4  15  13        5.42      -52.23     52.23 o
   5  15  13       99.50       16.78     40.90 o
   6  15  13       10.48      -32.66     32.66 o
  -6  16  13       20.32      101.20     58.89 o
  -5  16  13      257.15      235.31     53.51 o
  -4  16  13      179.05      151.66     69.78 o
  -3  16  13       27.03       -3.34     41.74 o
  -2  16  13      515.60      495.40     56.87 o
  -1  16  13      522.28      507.18     55.65 o
   0  16  13      278.44      286.29     60.31 o
   1  16  13     1359.63     1447.97    101.42 o
   2  16  13     1218.79     1233.15     89.36 o
   3  16  13       62.26       84.17     57.13 o
   4  16  13      254.73      136.07     51.85 o
   5  16  13       49.51       67.49     42.94 o
  -3  17  13       47.39      -15.11     41.56 o
  -2  17  13      559.44      517.64     59.15 o
  -1  17  13       24.08       28.34     56.86 o
   0  17  13      741.65      807.69     80.63 o
   1  17  13      451.37      467.37     69.78 o
   2  17  13      134.32      259.13     76.73 o
 -12   0  14      360.57      321.17     49.72 o
 -10   0  14      201.71      185.08     37.84 o
  -8   0  14       39.97        8.75     21.65 o
  -6   0  14      986.57     1409.32     34.25 o
  -4   0  14    17472.48    17410.95    238.98 o
  -2   0  14     3711.22     4617.59     90.95 o
   0   0  14     2585.03     3067.89    129.67 o
   2   0  14    23242.92    23722.93    370.29 o
   4   0  14    11833.25    10993.46    225.89 o
   6   0  14     7154.25     7014.70    225.82 o
   8   0  14      194.63      217.86     33.85 o
  10   0  14      191.12      202.54     50.59 o
  12   0  14      125.02       74.79     69.71 o
 -13   1  14       47.50      118.49     28.90 o
 -12   1  14      849.08      896.85     46.26 o
 -11   1  14      703.19      643.78     37.25 o
 -10   1  14     3558.56     3781.03     75.95 o
  -9   1  14      117.52      152.21     21.81 o
  -8   1  14     3366.60     3487.50     58.10 o
  -7   1  14       24.57       44.28     10.15 o
  -6   1  14     1125.98     1061.45     21.21 o
  -5   1  14      190.59      206.06     13.10 o
  -4   1  14      168.05      148.28     12.30 o
  -3   1  14        7.14       53.79     11.22 o
  -2   1  14     3486.65     3902.95     51.48 o
  -1   1  14     1193.91     1129.48     36.16 o
   0   1  14     2296.10     2318.88     50.24 o
   1   1  14        3.56       -3.06     11.37 o
   2   1  14    28512.34    29208.52    338.12 o
   3   1  14     1439.74     1543.13     40.84 o
   4   1  14    23274.09    23577.21    282.37 o
   5   1  14       89.75       74.30     18.71 o
   6   1  14     5449.29     4844.70     84.85 o
   7   1  14     1040.19     1122.56     49.01 o
   8   1  14      407.21      417.44     32.46 o
   9   1  14      778.41      587.62     41.45 o
  10   1  14       45.09       -3.76     29.12 o
  11   1  14      236.51      254.60     48.08 o
  12   1  14       42.03      -37.03     37.03 o
 -13   2  14      136.13      163.43     51.81 o
 -12   2  14       59.09       75.23     25.13 o
 -11   2  14       77.26       91.65     21.43 o
 -10   2  14      170.47       75.80     19.33 o
  -9   2  14     2017.16     1879.82     47.73 o
  -8   2  14       92.82       86.89     16.63 o
  -7   2  14        0.35       19.87     10.55 o
  -6   2  14      100.64       97.40     10.11 o
  -5   2  14     1068.06     1089.49     25.85 o
  -4   2  14      113.08      129.16     13.42 o
  -3   2  14     1814.79     1753.70     31.03 o
  -2   2  14       21.63        7.46     11.24 o
  -1   2  14        2.20       19.10     10.76 o
   0   2  14       25.51       23.14     14.83 o
   1   2  14       22.39       -6.67     11.34 o
   2   2  14     1557.61     1657.27     40.73 o
   3   2  14     5890.41     5369.43     84.64 o
   4   2  14      427.96      326.54     25.97 o
   5   2  14     1454.49     1130.19     56.46 o
   6   2  14     5040.24     4594.68     88.19 o
   7   2  14      681.28      655.17     36.09 o
   8   2  14     1164.66     1198.70     46.45 o
   9   2  14       52.89       30.59     27.49 o
  10   2  14      298.33      320.67     46.35 o
  11   2  14      287.22      270.56     48.50 o
  12   2  14       28.84       25.32     38.75 o
 -13   3  14      501.15      500.81     67.93 o
 -12   3  14      127.90      101.32     30.99 o
 -11   3  14     2393.47     2494.79     57.51 o
 -10   3  14        6.78      -10.82     16.06 o
  -9   3  14     1844.33     1906.66     60.10 o
  -8   3  14     1158.09     1101.17     39.96 o
  -7   3  14     5719.90     5044.37     67.44 o
  -6   3  14      375.38      416.65     17.10 o
  -5   3  14     3411.52     2999.44     46.56 o
  -4   3  14       84.05      121.91     15.40 o
  -3   3  14     2656.39     2667.52     44.21 o
  -2   3  14      865.38     1013.95     31.33 o
  -1   3  14     2637.21     2623.97     46.13 o
   0   3  14     2022.19     2108.38     44.44 o
   1   3  14    11343.26    11448.05    158.75 o
   2   3  14     2460.91     2720.61     53.45 o
   3   3  14     8071.12     7724.70    111.05 o
   4   3  14      322.19      367.49     24.26 o
   5   3  14     6903.04     7006.68    115.72 o
   6   3  14      965.33     1013.80     40.54 o
   7   3  14     6736.75     6589.73    115.26 o
   8   3  14     2168.89     2302.83     70.18 o
   9   3  14      869.28      922.45     71.80 o
  10   3  14        8.89      -28.30     32.60 o
  11   3  14        0.06      -33.00     33.00 o
  12   3  14      217.41      251.44     47.57 o
 -13   4  14       25.40       89.40     41.18 o
 -12   4  14      475.94      438.29     32.26 o
 -11   4  14      103.30       92.66     46.10 o
 -10   4  14      803.42     1010.65     83.94 o
  -9   4  14       32.75        6.34     25.09 o
  -8   4  14     3716.61     3873.54    121.90 o
  -7   4  14      837.53      873.22     51.92 o
  -6   4  14      997.95     1072.35     34.57 o
  -5   4  14     1051.42     1084.51     27.20 o
  -4   4  14     1815.87     1734.62     48.97 o
  -3   4  14     1878.37     1826.90     39.16 o
  -2   4  14        4.57        9.62     12.42 o
  -1   4  14    14044.78    14029.01    172.92 o
   0   4  14       40.55       41.50     14.51 o
   1   4  14     8383.46     8252.55    122.60 o
   2   4  14     2767.36     2926.62     52.87 o
   3   4  14     1447.20     1311.17     38.74 o
   4   4  14      923.28     1006.13     34.72 o
   5   4  14     5565.75     5138.86     86.16 o
   6   4  14     3009.43     3322.68     67.90 o
   7   4  14     1635.41     1719.73     49.96 o
   8   4  14      741.00      731.95     49.81 o
   9   4  14        0.38       -4.51     27.87 o
  10   4  14      732.70      759.87     59.19 o
  11   4  14       53.08       70.42     74.63 o
  12   4  14       10.02        3.36     38.04 o
 -13   5  14      655.68      557.86     36.09 o
 -12   5  14        0.43       -4.78     56.19 o
 -11   5  14      497.88      387.32     62.14 o
 -10   5  14        2.41       -8.44     41.97 o
  -9   5  14     1531.80     1611.03     74.30 o
  -8   5  14      971.31     1017.63     41.43 o
  -7   5  14     6257.17     6605.83    116.59 o
  -6   5  14      409.05      518.48     36.04 o
  -5   5  14       88.26      105.77     28.97 o
  -4   5  14      191.57      292.15     25.80 o
  -3   5  14     1843.55     1901.57     39.99 o
  -2   5  14     2062.80     2516.98     50.08 o
  -1   5  14     4652.19     4289.78     70.33 o
   0   5  14      364.14      395.65     23.66 o
   1   5  14    16265.39    15447.19    206.63 o
   2   5  14      228.58      325.21     23.81 o
   3   5  14      979.23      884.22     32.26 o
   4   5  14      867.82      824.20     32.65 o
   5   5  14     4011.39     3956.03     74.51 o
   6   5  14     2584.05     2413.30     61.10 o
   7   5  14     1639.36     1806.78     73.93 o
   8   5  14      996.78      907.78     47.40 o
   9   5  14       12.09      -14.52     24.07 o
  10   5  14       11.29        3.28     28.67 o
  11   5  14      214.78      228.36     38.13 o
  12   5  14       13.35      -30.31     30.31 o
 -12   6  14        3.03      -35.59     46.48 o
 -11   6  14      980.91     1127.70     88.84 o
 -10   6  14      109.04       84.10     48.49 o
  -9   6  14       10.61       30.94     37.52 o
  -8   6  14     2254.05     2230.77     60.77 o
  -7   6  14      328.98      351.93     31.25 o
  -6   6  14     5022.86     5142.34    110.80 o
  -5   6  14     2060.15     1792.99     51.31 o
  -4   6  14      257.56      315.65     15.35 o
  -3   6  14     2422.78     2470.48     46.81 o
  -2   6  14     7719.89     7278.71    103.04 o
  -1   6  14       61.62       80.21     17.72 o
   0   6  14     9955.13     9539.78    129.53 o
   1   6  14     2908.27     2906.77     57.93 o
   2   6  14     1482.63     1533.10     45.42 o
   3   6  14       39.34       33.76     17.27 o
   4   6  14      328.73      346.78     27.85 o
   5   6  14     1022.77     1010.24     40.35 o
   6   6  14       28.70       84.89     29.71 o
   7   6  14      119.14      129.09     30.62 o
   8   6  14      303.57      364.51     36.06 o
   9   6  14      380.74      360.92     37.43 o
  10   6  14       36.50        4.73     28.00 o
  11   6  14      149.84       87.24     34.65 o
 -12   7  14       96.57       37.46     71.36 o
 -11   7  14      548.56      468.69    101.36 o
 -10   7  14      422.98      419.68     67.39 o
  -9   7  14      205.03      225.74     58.64 o
  -8   7  14     7525.86     7796.40    137.43 o
  -7   7  14     1222.20     1239.25     48.00 o
  -6   7  14     5568.94     5333.30    116.93 o
  -5   7  14       93.55       82.88     21.15 o
  -4   7  14     1445.84     1287.52     30.44 o
  -3   7  14        3.83       15.04     14.58 o
  -2   7  14      171.12      146.29     21.51 o
  -1   7  14      281.84      353.52     23.88 o
   0   7  14     5874.05     5807.68     90.44 o
   1   7  14       99.14      141.20     20.64 o
   2   7  14     6337.10     6645.73    101.82 o
   3   7  14     3537.63     3481.68     72.65 o
   4   7  14      910.91      850.93     37.98 o
   5   7  14      884.93      851.31     50.58 o
   6   7  14     2142.28     2242.16     60.14 o
   7   7  14      225.14      263.52     38.02 o
   8   7  14      778.26      752.48     81.69 o
   9   7  14       35.21       37.26     41.79 o
  10   7  14      436.28      441.25     41.54 o
  11   7  14      233.83      250.65     51.25 o
 -12   8  14      323.89      221.36     91.06 o
 -11   8  14        0.36      -70.34     70.34 o
 -10   8  14      421.74      692.82    110.37 o
  -9   8  14      328.52      120.65     78.36 o
  -8   8  14       41.20       84.82     42.56 o
  -7   8  14     1822.36     2023.37     68.75 o
  -6   8  14     2205.84     2231.81     57.22 o
  -5   8  14      168.61      243.66     26.11 o
  -4   8  14      364.45      346.30     22.50 o
  -3   8  14     3358.44     3310.58     86.28 o
  -2   8  14     1590.87     1636.78     51.75 o
  -1   8  14     8923.63     9071.12    127.15 o
   0   8  14     2439.64     2738.46     58.67 o
   1   8  14      699.55      777.63     33.12 o
   2   8  14     2108.05     1817.41     72.75 o
   3   8  14     3018.17     2963.98     67.90 o
   4   8  14       21.31       74.65     22.92 o
   5   8  14      143.76      140.68     25.20 o
   6   8  14        3.41      -10.82     23.87 o
   7   8  14       14.44       36.64     27.47 o
   8   8  14       39.50       11.26     27.67 o
   9   8  14       72.37       71.61     30.89 o
  10   8  14       10.89        0.56     35.42 o
  11   8  14        5.46       47.95     34.76 o
 -11   9  14      424.59      459.00    108.08 o
 -10   9  14      260.48      347.97     99.31 o
  -9   9  14       56.02      149.84     79.36 o
  -8   9  14       98.41       54.49     28.08 o
  -7   9  14      227.07      227.52     33.03 o
  -6   9  14      539.61      555.17     39.97 o
  -5   9  14     1689.82     1691.84     54.29 o
  -4   9  14       39.70       21.03     22.64 o
  -3   9  14      876.98      923.46     43.00 o
  -2   9  14     3187.13     3201.11     81.37 o
  -1   9  14        0.49        4.80     17.74 o
   0   9  14      275.05      334.64     26.51 o
   1   9  14     1069.17     1068.74     38.72 o
   2   9  14        9.71       10.71     20.63 o
   3   9  14      224.43      235.85     27.32 o
   4   9  14     2525.71     2604.74     65.88 o
   5   9  14        0.93        8.30     24.99 o
   6   9  14      104.64      132.77     30.09 o
   7   9  14      882.79      868.59     49.06 o
   8   9  14       24.17       21.78     28.03 o
   9   9  14      562.76      603.77     47.39 o
  10   9  14        0.04      -29.57     29.57 o
 -11  10  14       25.32       32.51     80.38 o
 -10  10  14      611.95      394.52    109.62 o
  -9  10  14        0.40       55.78     52.21 o
  -8  10  14       72.53      115.93     48.57 o
  -7  10  14       70.59       62.20     23.95 o
  -6  10  14      126.52      144.86     26.34 o
  -5  10  14      876.22      889.62     46.49 o
  -4  10  14      217.54      212.64     30.06 o
  -3  10  14     1448.81     1472.86     54.67 o
  -2  10  14     4175.22     4099.22     91.00 o
  -1  10  14     9323.21     9387.15    146.57 o
   0  10  14      475.37      550.24     40.94 o
   1  10  14     7545.21     7690.07    128.16 o
   2  10  14      702.42      677.63     37.26 o
   3  10  14     1064.02     1049.96     50.28 o
   4  10  14      674.31      599.83     36.54 o
   5  10  14        8.07       -9.86     24.82 o
   6  10  14      227.30      174.99     33.00 o
   7  10  14      247.05      276.70     36.90 o
   8  10  14       72.00       43.18     30.68 o
   9  10  14      453.80      550.15     68.92 o
  10  10  14       30.35       40.31     37.35 o
 -10  11  14      410.47      455.31    105.03 o
  -9  11  14      325.52      399.12     83.18 o
  -8  11  14      375.31      423.81     46.62 o
  -7  11  14      460.68      421.82     35.58 o
  -6  11  14      167.23      119.71     29.34 o
  -5  11  14      146.24       92.39     27.93 o
  -4  11  14      450.97      506.87     38.91 o
  -3  11  14       51.73       40.57     26.69 o
  -2  11  14      421.29      317.81     35.66 o
  -1  11  14      176.79      173.28     27.57 o
   0  11  14     1379.57     1360.08     54.26 o
   1  11  14      590.76      597.56     37.24 o
   2  11  14        2.44        7.60     24.69 o
   3  11  14      300.13      322.17     32.22 o
   4  11  14      274.91      192.59     33.69 o
   5  11  14      374.15      318.04     37.32 o
   6  11  14       10.19      -17.39     26.33 o
   7  11  14      445.43      493.20     44.78 o
   8  11  14       11.30        9.87     30.40 o
   9  11  14      954.52     1203.28     64.71 o
 -10  12  14        2.87       88.38     92.44 o
  -9  12  14      529.96      561.10     49.68 o
  -8  12  14      456.02      550.10     48.98 o
  -7  12  14      147.58      151.29     32.53 o
  -6  12  14      633.52      703.12     46.50 o
  -5  12  14       91.29       96.97     29.54 o
  -4  12  14     1302.93     1498.43     60.15 o
  -3  12  14      132.64      105.16     29.97 o
  -2  12  14      464.15      515.07     42.40 o
  -1  12  14       23.32       23.69     32.14 o
   0  12  14      783.57      839.79     47.04 o
   1  12  14      328.20      236.41     33.21 o
   2  12  14      307.07      444.31     44.52 o
   3  12  14      777.05      812.89     49.46 o
   4  12  14       14.41       68.08     29.91 o
   5  12  14        2.48       24.58     29.03 o
   6  12  14      592.30      397.93     42.66 o
   7  12  14       10.04       -6.67     30.68 o
   8  12  14      205.74      130.28     43.19 o
  -9  13  14       81.13       58.31     46.12 o
  -8  13  14       11.59       26.11     38.69 o
  -7  13  14      132.92       73.95     32.60 o
  -6  13  14       10.61      -11.06     29.88 o
  -5  13  14      336.56      355.64     40.09 o
  -4  13  14       79.44       19.11     37.80 o
  -3  13  14       91.23       20.57     32.65 o
  -2  13  14      139.23       71.83     37.71 o
  -1  13  14      160.61      102.43     41.06 o
   0  13  14      374.98      337.49     44.94 o
   1  13  14      204.68      182.17     33.36 o
   2  13  14       20.30       70.50     28.69 o
   3  13  14        1.79      -27.90     27.90 o
   4  13  14      347.42      297.15     39.57 o
   5  13  14        0.54      -28.53     30.74 o
   6  13  14       66.78      116.01     40.03 o
   7  13  14      329.44      382.31     44.85 o
   8  13  14      346.46      299.93     61.98 o
  -8  14  14      214.74      154.51     50.28 o
  -7  14  14        7.00       19.97     31.21 o
  -6  14  14     1061.98     1181.36     93.02 o
  -5  14  14      485.84      631.36     50.01 o
  -4  14  14     2182.64     2112.84     75.27 o
  -3  14  14       50.14       17.09     37.68 o
  -2  14  14      621.94      601.43     55.67 o
  -1  14  14        7.07       41.87     35.60 o
   0  14  14     1336.51     1486.82     92.55 o
   1  14  14       16.26       92.52     36.72 o
   2  14  14     1718.38     1758.90    111.97 o
   3  14  14      219.26      117.15     40.45 o
   4  14  14       76.59      104.11     39.07 o
   5  14  14      330.64      341.30     43.78 o
   6  14  14        8.66      -32.78     32.78 o
   7  14  14        1.25      -20.20     34.15 o
  -7  15  14       54.92       44.35     35.30 o
  -6  15  14      110.41       44.40     36.11 o
  -5  15  14      461.94      472.08     56.59 o
  -4  15  14        0.06       22.38     39.42 o
  -3  15  14       54.68      101.79     43.56 o
  -2  15  14      166.59       70.86     40.52 o
  -1  15  14       40.31      117.89     42.08 o
   0  15  14        6.58        0.73     40.49 o
   1  15  14      598.01      656.12     70.65 o
   2  15  14        1.33      -36.02     40.50 o
   3  15  14        6.71       34.05     47.20 o
   4  15  14       25.90       30.21     36.89 o
   5  15  14       17.05       20.59     39.66 o
   6  15  14       84.88       38.47     43.24 o
  -5  16  14     1174.39     1183.65     76.88 o
  -4  16  14      200.14      158.69     49.65 o
  -3  16  14     1852.00     2004.06     91.46 o
  -2  16  14      486.19      479.95     57.65 o
  -1  16  14      426.26      587.31     60.54 o
   0  16  14      493.90      484.95     69.29 o
   1  16  14     1021.75     1056.02     86.17 o
   2  16  14       50.31       28.71     45.97 o
   3  16  14      104.66       21.69     48.53 o
   4  16  14        6.26       -5.40     74.24 o
  -3  17  14       18.57       50.26     44.30 o
  -2  17  14       10.92      -37.56     37.56 o
  -1  17  14      107.55      102.06     56.69 o
   0  17  14      208.73      207.74     58.56 o
   1  17  14        9.19       69.26     51.29 o
   2  17  14       11.59      -16.78     46.62 o
 -13   0  15      221.92      363.65     49.91 o
 -11   0  15     1177.52     1333.23    166.90 o
  -9   0  15      974.94      912.58     77.89 o
  -7   0  15     1704.79     1848.66     66.81 o
  -5   0  15     3135.83     3701.66     68.93 o
  -3   0  15      813.52      580.45     26.73 o
  -1   0  15     8062.03     7839.08    140.12 o
   1   0  15     1626.49     1822.87     50.28 o
   3   0  15      671.47      693.70     53.07 o
   5   0  15       63.74       91.56     30.70 o
   7   0  15      136.82      131.29     30.40 o
   9   0  15      190.83      206.83    145.21 o
  11   0  15      127.85      364.32     89.27 o
 -13   1  15      604.83      634.38     65.87 o
 -12   1  15      272.36      274.15     32.60 o
 -11   1  15     1006.94      993.08     58.38 o
 -10   1  15       80.38       70.61     22.12 o
  -9   1  15     1058.23      987.24     37.61 o
  -8   1  15     1590.62     1472.16     40.53 o
  -7   1  15     1005.31     1024.76     23.12 o
  -6   1  15      327.83      269.27     14.30 o
  -5   1  15     3307.01     3331.89     45.47 o
  -4   1  15     1482.23     1389.15     33.69 o
  -3   1  15     7411.56     6892.48     82.72 o
  -2   1  15     1844.98     1818.31     35.12 o
  -1   1  15     4614.64     4799.36     69.14 o
   0   1  15       18.85       42.90     10.32 o
   1   1  15     7859.13     8569.13    109.69 o
   2   1  15     8448.58     8921.84    122.94 o
   3   1  15    14140.46    15041.12    191.99 o
   4   1  15       95.75      113.75     19.73 o
   5   1  15     1004.61     1078.13     38.08 o
   6   1  15        2.90       29.26     26.06 o
   7   1  15        4.52      -19.92     19.92 o
   8   1  15      948.86     1004.42     43.99 o
   9   1  15     2193.44     2380.31     96.07 o
  10   1  15      256.97      315.88     42.43 o
  11   1  15     1637.24     1747.96     86.81 o
  12   1  15      477.38      615.78     76.17 o
 -13   2  15      239.14      301.35     41.37 o
 -12   2  15      215.88      191.02     29.45 o
 -11   2  15        9.11        5.94     20.11 o
 -10   2  15      391.49      360.31     26.47 o
  -9   2  15      405.17      490.51     27.68 o
  -8   2  15      238.70      248.68     20.63 o
  -7   2  15       34.56       64.92     12.27 o
  -6   2  15     2119.42     2069.57     32.88 o
  -5   2  15       45.43       45.41      9.01 o
  -4   2  15      358.97      430.20     23.15 o
  -3   2  15     1793.12     2036.41     37.03 o
  -2   2  15     6447.46     6748.86     87.48 o
  -1   2  15     1268.01     1165.28     30.64 o
   0   2  15     3216.95     2904.56     54.11 o
   1   2  15     3086.44     3079.84     53.37 o
   2   2  15      715.75      656.52     27.68 o
   3   2  15      424.18      408.17     30.73 o
   4   2  15       34.78      -10.00     18.99 o
   5   2  15      258.91      270.50     26.37 o
   6   2  15       64.85      131.93     23.24 o
   7   2  15       17.60       23.18     21.84 o
   8   2  15      113.55      108.67     26.01 o
   9   2  15        1.72       -9.58     24.97 o
  10   2  15      341.94      346.69     48.28 o
  11   2  15        8.48       45.00     39.37 o
  12   2  15       16.27      -37.06     37.06 o
 -13   3  15      169.02      146.95     37.48 o
 -12   3  15     1127.03      966.01     70.24 o
 -11   3  15      771.34      786.92     50.20 o
 -10   3  15      127.55      103.61     19.73 o
  -9   3  15      270.07      277.59     22.47 o
  -8   3  15      199.48      234.86     21.19 o
  -7   3  15       85.30      180.54     26.05 o
  -6   3  15     1614.72     1417.09     29.05 o
  -5   3  15      479.96      590.19     20.79 o
  -4   3  15     4104.70     3323.58     50.86 o
  -3   3  15      304.11      290.20     18.94 o
  -2   3  15     4853.67     4526.24     70.06 o
  -1   3  15    12526.11    12848.75    151.06 o
   0   3  15     6284.03     6687.80     96.41 o
   1   3  15     7966.49     7923.58    120.06 o
   2   3  15     1123.51     1008.47     33.43 o
   3   3  15     3688.52     3552.09     66.18 o
   4   3  15        5.75      -14.08     19.79 o
   5   3  15     6362.80     6093.53     97.63 o
   6   3  15       17.75       37.58     21.95 o
   7   3  15     1502.34     1509.80     51.83 o
   8   3  15      280.82      339.66     39.68 o
   9   3  15      761.50      799.74     55.10 o
  10   3  15      661.45      703.06     59.01 o
  11   3  15       43.80       93.59     50.10 o
  12   3  15      345.89      500.06     59.47 o
 -13   4  15      199.51      198.75     31.91 o
 -12   4  15      371.11      378.26     33.27 o
 -11   4  15      112.44       37.36     22.17 o
 -10   4  15       18.94       34.26     26.85 o
  -9   4  15      794.39      588.68     41.52 o
  -8   4  15      619.83      573.98     33.44 o
  -7   4  15     2339.44     2034.64     46.76 o
  -6   4  15      546.41      661.64     30.59 o
  -5   4  15     9221.74     8925.35    114.90 o
  -4   4  15     1590.29     1475.65     38.02 o
  -3   4  15      261.09      317.63     23.74 o
  -2   4  15       23.74       47.60     15.77 o
  -1   4  15      183.46      153.31     18.08 o
   0   4  15     1865.15     1758.19     42.50 o
   1   4  15     3142.31     3537.21     69.64 o
   2   4  15        8.23       -4.58     14.94 o
   3   4  15      577.26      535.90     27.70 o
   4   4  15       13.27       11.35     16.83 o
   5   4  15     1207.46     1098.05     38.90 o
   6   4  15       36.99       61.66     20.80 o
   7   4  15     1559.53     1483.41     50.44 o
   8   4  15       16.54       -2.15     28.51 o
   9   4  15      755.89      817.87     53.67 o
  10   4  15      101.30      146.69     41.89 o
  11   4  15       52.65      112.15     42.28 o
  12   4  15      138.95      175.33     48.10 o
 -12   5  15      507.27      394.27     67.72 o
 -11   5  15       71.93      -42.50     44.85 o
 -10   5  15     1275.59     1345.85    104.77 o
  -9   5  15       39.07       32.93     43.39 o
  -8   5  15     1301.09     1198.39     45.45 o
  -7   5  15       96.41      119.89     24.65 o
  -6   5  15        3.56       -0.01     17.89 o
  -5   5  15      221.09      247.73     16.28 o
  -4   5  15      382.71      265.58     24.99 o
  -3   5  15        3.09       -0.44     12.13 o
  -2   5  15     1103.79     1044.92     37.50 o
  -1   5  15     2182.05     2206.42     49.82 o
   0   5  15    17368.36    17082.11    209.75 o
   1   5  15     2248.42     2331.03     64.93 o
   2   5  15     9658.17     9461.77    130.81 o
   3   5  15       88.92      145.24     20.08 o
   4   5  15     6250.11     6359.44    100.17 o
   5   5  15      130.80      121.85     23.51 o
   6   5  15     1172.15     1142.32     44.39 o
   7   5  15        0.61       15.56     25.54 o
   8   5  15     1014.49     1058.44     51.31 o
   9   5  15      436.74      434.10     42.46 o
  10   5  15        4.74       19.30     31.23 o
  11   5  15       60.61      121.39     34.98 o
 -12   6  15       82.33       42.35     63.05 o
 -11   6  15      337.99      341.65     74.10 o
 -10   6  15       22.18       -2.81     50.79 o
  -9   6  15     2366.41     2494.15     79.76 o
  -8   6  15      307.14      297.24     29.64 o
  -7   6  15     2216.30     2220.61     69.01 o
  -6   6  15     1709.64     1590.46     74.19 o
  -5   6  15      184.62      167.97     23.58 o
  -4   6  15      206.45      200.59     18.24 o
  -3   6  15      334.32      358.98     23.17 o
  -2   6  15     1061.72      947.61     32.00 o
  -1   6  15       17.14       33.04     15.99 o
   0   6  15     1360.49     1468.05     41.05 o
   1   6  15     1767.45     1694.43     44.96 o
   2   6  15     1662.30     1600.22     44.03 o
   3   6  15        2.14       -0.98     18.40 o
   4   6  15     2106.39     2100.67     56.47 o
   5   6  15     1616.80     1520.11     49.39 o
   6   6  15      130.95      143.71     25.70 o
   7   6  15     1656.15     1790.09     62.08 o
   8   6  15      206.64      217.34     33.23 o
   9   6  15      165.11      136.38     31.57 o
  10   6  15       97.26      164.91     36.37 o
  11   6  15       14.99       37.65     33.96 o
 -12   7  15      146.81      144.38     88.00 o
 -11   7  15        1.02      -12.70     71.61 o
 -10   7  15       15.03       -9.98     48.19 o
  -9   7  15       11.02      -37.01     46.29 o
  -8   7  15      565.92      618.84     37.98 o
  -7   7  15      344.46      384.55     36.20 o
  -6   7  15     1971.67     1846.28     58.52 o
  -5   7  15       28.56       -1.25     19.31 o
  -4   7  15     2571.37     2396.33     45.29 o
  -3   7  15     1239.68     1074.88     36.51 o
  -2   7  15        7.13        6.88     15.56 o
  -1   7  15     3594.02     3413.00     64.52 o
   0   7  15      228.85      226.81     22.62 o
   1   7  15     3616.85     3868.78     71.46 o
   2   7  15     2584.52     2526.18     57.10 o
   3   7  15      147.43      170.61     24.73 o
   4   7  15      146.55      122.36     24.31 o
   5   7  15        4.63       -5.48     20.58 o
   6   7  15       60.78       82.60     24.51 o
   7   7  15     1686.45     1694.48     84.61 o
   8   7  15      295.34      193.96     34.23 o
   9   7  15      464.94      635.00     46.01 o
  10   7  15      137.96      145.39     35.38 o
  11   7  15        4.12       20.93     34.45 o
 -12   8  15       65.03        3.43     73.65 o
 -11   8  15       67.49        8.13     74.03 o
 -10   8  15      206.72      239.00     87.37 o
  -9   8  15      952.03     1056.03    124.00 o
  -8   8  15     2460.51     2253.30     73.17 o
  -7   8  15     1195.96     1114.19     53.28 o
  -6   8  15      795.84      661.99     34.91 o
  -5   8  15       35.01        6.38     20.91 o
  -4   8  15     1838.08     1675.06     52.42 o
  -3   8  15      185.64      226.13     23.05 o
  -2   8  15     5355.17     5233.27     92.16 o
  -1   8  15       64.97       89.08     19.84 o
   0   8  15       88.72      109.61     20.90 o
   1   8  15      147.04      106.03     20.73 o
   2   8  15      763.40      787.83     38.62 o
   3   8  15      736.96      765.70     37.94 o
   4   8  15      225.25      246.49     29.44 o
   5   8  15       46.93       11.45     21.89 o
   6   8  15     1780.76     1918.91     76.19 o
   7   8  15      793.19      885.73     49.15 o
   8   8  15     1615.09     1656.61     64.53 o
   9   8  15      200.46      161.74     44.71 o
  10   8  15      110.82      158.01     35.86 o
 -11   9  15      245.63      176.52     92.96 o
 -10   9  15       32.21      -11.81     76.31 o
  -9   9  15       76.13       24.51     73.52 o
  -8   9  15      289.46      300.92     43.83 o
  -7   9  15       76.79      107.01     23.17 o
  -6   9  15        8.03       -5.64     22.07 o
  -5   9  15       24.92        8.10     22.41 o
  -4   9  15      319.34      263.95     30.63 o
  -3   9  15     2849.25     2860.92     80.73 o
  -2   9  15      287.48      312.89     27.43 o
  -1   9  15     4161.42     4184.43     86.04 o
   0   9  15     3538.03     3393.07     68.70 o
   1   9  15     6635.60     6677.59    114.63 o
   2   9  15        0.22       -9.82     20.91 o
   3   9  15     1049.37     1042.47     47.35 o
   4   9  15       60.00       72.61     23.76 o
   5   9  15      317.45      298.60     36.11 o
   6   9  15      109.67      144.67     33.37 o
   7   9  15        3.03       18.01     27.84 o
   8   9  15        1.53      -27.21     27.21 o
   9   9  15      202.47      210.11     37.90 o
  10   9  15      239.67      132.64     37.12 o
 -11  10  15       91.71      137.90     91.43 o
 -10  10  15      233.46      306.56    105.15 o
  -9  10  15       12.75      -63.36     63.36 o
  -8  10  15     1331.97     1399.92     93.92 o
  -7  10  15       10.95       -1.97     22.59 o
  -6  10  15      879.04      867.44     51.31 o
  -5  10  15        4.61       29.63     25.22 o
  -4  10  15      188.22      166.44     29.35 o
  -3  10  15     1869.91     1652.77     63.96 o
  -2  10  15      449.03      524.61     39.11 o
  -1  10  15      848.76      874.81     41.25 o
   0  10  15      193.65      182.22     25.33 o
   1  10  15     3227.32     3240.51     75.47 o
   2  10  15      773.64      724.39     39.25 o
   3  10  15      225.76      207.83     29.33 o
   4  10  15      596.37      544.11     37.24 o
   5  10  15     1515.29     1449.13     59.94 o
   6  10  15      596.71      508.07     49.59 o
   7  10  15      337.42      362.45     40.23 o
   8  10  15      812.62      780.45     52.24 o
   9  10  15       43.55       12.00     32.65 o
 -10  11  15       34.13      100.57     90.28 o
  -9  11  15        3.82      -27.30     73.39 o
  -8  11  15        2.62        9.57     35.61 o
  -7  11  15      126.46      124.96     32.13 o
  -6  11  15      216.95      256.98     32.97 o
  -5  11  15      134.98       91.16     29.24 o
  -4  11  15       18.66      -11.96     25.53 o
  -3  11  15      679.52      745.63     72.11 o
  -2  11  15      120.36      110.88     39.08 o
  -1  11  15       27.27       36.47     24.28 o
   0  11  15     1014.70      952.01     47.92 o
   1  11  15      194.06      188.28     28.31 o
   2  11  15      629.54      594.43     39.70 o
   3  11  15      634.46      572.08     37.96 o
   4  11  15      212.99      178.54     34.85 o
   5  11  15        5.82      -26.39     26.39 o
   6  11  15      218.23      121.25     34.18 o
   7  11  15       90.07       96.52     34.74 o
   8  11  15      290.91      388.93     45.27 o
   9  11  15       10.26       11.36     33.54 o
  -9  12  15      477.23      480.15     53.53 o
  -8  12  15      337.87      342.59     44.87 o
  -7  12  15     2611.74     2772.64     80.28 o
  -6  12  15      607.79      686.05     46.00 o
  -5  12  15      943.14     1042.00     52.59 o
  -4  12  15       71.22      124.13     31.69 o
  -3  12  15        6.43        4.56     28.08 o
  -2  12  15      529.20      466.29     42.14 o
  -1  12  15      176.66       79.74     34.36 o
   0  12  15       83.92       56.41     47.84 o
   1  12  15      548.83      680.83     44.36 o
   2  12  15      186.60      204.57     33.97 o
   3  12  15     1241.33     1288.02     65.76 o
   4  12  15      112.79       92.37     31.98 o
   5  12  15     1534.71     1692.40     74.46 o
   6  12  15        1.05      -11.55     30.26 o
   7  12  15      328.31      377.93     44.60 o
   8  12  15      280.29      248.49     41.10 o
  -9  13  15      182.41      274.79     53.61 o
  -8  13  15      415.78      519.12     52.56 o
  -7  13  15      177.25      226.92     37.90 o
  -6  13  15      121.75       70.55     34.13 o
  -5  13  15      727.14      682.30     57.41 o
  -4  13  15      645.56      471.77     42.99 o
  -3  13  15       22.41       35.85     34.35 o
  -2  13  15      119.24       78.55     52.93 o
  -1  13  15       95.58       65.61     37.54 o
   0  13  15      402.26      408.05     50.89 o
   1  13  15       14.45        3.50     30.00 o
   2  13  15       85.77      148.53     33.34 o
   3  13  15       74.79       54.90     35.07 o
   4  13  15        4.29      -28.26     28.26 o
   5  13  15       36.07       35.84     32.50 o
   6  13  15      280.28      319.18     43.37 o
   7  13  15      400.80      398.32     85.66 o
  -8  14  15       10.69       69.91     41.96 o
  -7  14  15      927.46      961.35     56.08 o
  -6  14  15      860.89      802.90     53.66 o
  -5  14  15     2617.77     2838.01     87.84 o
  -4  14  15       48.49       22.13     39.12 o
  -3  14  15      525.91      542.70     55.33 o
  -2  14  15      146.84      116.91     40.00 o
  -1  14  15        2.64      -10.97     33.75 o
   0  14  15       36.86       15.77     36.11 o
   1  14  15       74.98       86.70     36.67 o
   2  14  15      362.14      401.33     48.82 o
   3  14  15     1026.66     1081.17     67.55 o
   4  14  15      629.07      649.16     59.85 o
   5  14  15      557.34      478.11     56.42 o
   6  14  15        0.85      -37.01     37.01 o
  -6  15  15       42.19       24.38     42.94 o
  -5  15  15      306.88      339.06     53.38 o
  -4  15  15      143.80      147.47     46.57 o
  -3  15  15      100.95       50.45     41.80 o
  -2  15  15      124.08       57.31     42.35 o
  -1  15  15       76.75       38.68     39.37 o
   0  15  15        2.27      -14.24     43.98 o
   1  15  15      187.27      127.93     53.18 o
   2  15  15        6.62       11.59     45.07 o
   3  15  15        6.26       10.31     46.64 o
   4  15  15       10.93       22.24     39.63 o
   5  15  15      187.56      283.40     50.02 o
  -5  16  15       91.15      144.22     62.58 o
  -4  16  15     1404.80     1447.63     83.16 o
  -3  16  15      493.29      524.89     60.53 o
  -2  16  15       10.76       -1.71     40.97 o
  -1  16  15      357.80      462.01     68.04 o
   0  16  15        0.12      -44.99     44.99 o
   1  16  15       59.10       60.52     66.04 o
   2  16  15      382.82      435.15     96.56 o
   3  16  15       19.65       15.74     44.12 o
   4  16  15      323.34      353.67     64.70 o
  -2  17  15        0.35      -41.63     41.63 o
  -1  17  15       18.84      -37.60     49.25 o
   0  17  15       19.55       86.46     53.08 o
   1  17  15       80.87       18.29     50.61 o
 -12   0  16      483.40      512.39     53.06 o
 -10   0  16      216.38      130.65     32.91 o
  -8   0  16     1678.59     1468.14     63.36 o
  -6   0  16      493.62      415.46     26.59 o
  -4   0  16       10.98       12.29     16.74 o
  -2   0  16      725.65      731.45     38.04 o
   0   0  16      311.11      378.48     26.81 o
   2   0  16    12606.91    12807.10    302.02 o
   4   0  16      660.03      599.75     41.40 o
   6   0  16        4.53       -4.71     25.25 o
   8   0  16      299.79      162.28     35.49 o
  10   0  16      205.69      250.45    105.66 o
  12   0  16       14.16      -62.60     62.60 o
 -13   1  16        4.37       23.46     26.98 o
 -12   1  16       33.90       12.59     25.90 o
 -11   1  16      552.66      632.87     35.18 o
 -10   1  16      127.48      157.09     25.01 o
  -9   1  16       83.79       88.11     20.62 o
  -8   1  16        5.68       -9.93     16.92 o
  -7   1  16       43.73       38.20     12.63 o
  -6   1  16     3308.45     3219.54     48.43 o
  -5   1  16     2726.20     2734.82     41.26 o
  -4   1  16    11093.89    10794.43    113.73 o
  -3   1  16      768.76      718.26     25.64 o
  -2   1  16     7284.93     7021.66     87.02 o
  -1   1  16      155.45      194.99     16.89 o
   0   1  16    10496.43    10457.53    128.20 o
   1   1  16      604.69      493.84     23.36 o
   2   1  16      716.95      639.71     28.48 o
   3   1  16    11606.59    11704.84    157.91 o
   4   1  16      840.30      935.92     36.36 o
   5   1  16      284.38      432.41     28.95 o
   6   1  16      257.25      237.77     25.57 o
   7   1  16       21.31       18.20     21.13 o
   8   1  16     2561.86     2514.01     67.82 o
   9   1  16      390.19      422.06     44.26 o
  10   1  16     2050.20     1881.41    117.93 o
  11   1  16       22.45       33.01     49.01 o
  12   1  16      394.47      484.67     72.21 o
 -13   2  16      325.59      300.97     43.20 o
 -12   2  16      179.17      143.56     35.12 o
 -11   2  16        1.20       -4.06     22.11 o
 -10   2  16       51.21       41.52     20.74 o
  -9   2  16      299.33      266.37     26.68 o
  -8   2  16     5290.97     4923.96     90.15 o
  -7   2  16        0.19        5.54     13.68 o
  -6   2  16     6157.10     6121.51     79.92 o
  -5   2  16     1036.35      924.71     26.32 o
  -4   2  16     2123.16     1841.63     37.75 o
  -3   2  16     6633.94     6268.15     79.88 o
  -2   2  16      665.22      622.22     23.88 o
  -1   2  16       53.89       34.53     13.07 o
   0   2  16      678.75      750.27     34.68 o
   1   2  16     2518.91     2650.09     53.84 o
   2   2  16       97.09       72.66     18.82 o
   3   2  16      371.36      465.65     26.99 o
   4   2  16      469.01      491.25     31.14 o
   5   2  16     2268.38     2040.98     60.99 o
   6   2  16       50.20       19.03     20.41 o
   7   2  16       17.65      -16.61     21.56 o
   8   2  16      252.36      265.26     31.55 o
   9   2  16       59.01       75.84     33.32 o
  10   2  16       51.88       41.13     37.80 o
  11   2  16       21.10      -34.44     36.37 o
  12   2  16      160.77      209.23    122.86 o
 -13   3  16       45.05       -5.48     39.75 o
 -12   3  16      484.35      479.78     40.28 o
 -11   3  16        8.53        3.16     20.49 o
 -10   3  16      135.80       95.71     20.89 o
  -9   3  16      113.77      146.94     21.14 o
  -8   3  16     1780.62     1856.59     44.66 o
  -7   3  16     1616.15     1712.77     39.60 o
  -6   3  16       63.37      138.20     16.66 o
  -5   3  16    11816.96    12049.91    165.89 o
  -4   3  16     3312.19     3296.54     49.88 o
  -3   3  16     7145.00     6530.37     86.79 o
  -2   3  16      476.32      480.38     25.16 o
  -1   3  16     4983.38     3975.10     63.29 o
   0   3  16      561.84      629.35     34.94 o
   1   3  16     3966.27     3701.28     67.19 o
   2   3  16     4007.44     4350.76     75.68 o
   3   3  16        0.65       14.80     16.36 o
   4   3  16     2432.13     2610.02     58.30 o
   5   3  16     1323.32     1225.72     41.31 o
   6   3  16     2119.51     2107.76     59.73 o
   7   3  16     1398.00     1420.09     55.93 o
   8   3  16     1722.18     1803.71     89.32 o
   9   3  16      939.31     1104.53     60.25 o
  10   3  16        1.41       -3.78     35.62 o
  11   3  16      521.23      591.46     60.34 o
 -13   4  16      475.94      444.41     37.42 o
 -12   4  16       68.93       66.64     28.43 o
 -11   4  16       10.27      -19.22     21.84 o
 -10   4  16        2.13      -16.72     16.72 o
  -9   4  16       61.91      107.76     18.38 o
  -8   4  16       32.00        1.44     15.61 o
  -7   4  16      354.68      288.67     21.31 o
  -6   4  16        3.69       25.45     23.10 o
  -5   4  16     2211.07     2271.10     37.69 o
  -4   4  16      487.38      423.22     20.79 o
  -3   4  16      352.46      389.37     21.39 o
  -2   4  16     3954.47     4392.79     67.14 o
  -1   4  16     3962.73     4282.28     72.85 o
   0   4  16       47.96       11.01     17.74 o
   1   4  16     2005.29     2040.71     54.09 o
   2   4  16      297.20      262.86     24.94 o
   3   4  16     1657.91     1493.37     42.98 o
   4   4  16       64.04       81.49     19.14 o
   5   4  16      310.31      280.54     25.63 o
   6   4  16      247.80      206.65     27.22 o
   7   4  16      296.64      298.35     31.01 o
   8   4  16       12.26        4.28     24.96 o
   9   4  16        7.60        9.80     29.00 o
  10   4  16       14.05       12.55     46.48 o
  11   4  16      173.50      194.47     47.68 o
 -12   5  16      154.97      184.85     44.71 o
 -11   5  16      107.25       38.30     56.44 o
 -10   5  16       40.28       -1.79     26.83 o
  -9   5  16      240.07      194.35     46.00 o
  -8   5  16       12.54       40.92     26.62 o
  -7   5  16     1172.05     1072.45     81.12 o
  -6   5  16     1264.24     1326.01     42.90 o
  -5   5  16     6027.06     5611.53     88.93 o
  -4   5  16       85.60       46.66     13.31 o
  -3   5  16     1642.47     1381.32     35.51 o
  -2   5  16       28.54       17.33     16.94 o
  -1   5  16       26.31       17.29     15.89 o
   0   5  16     2202.36     2292.16     51.24 o
   1   5  16       15.72       27.91     15.98 o
   2   5  16      254.22      248.36     23.68 o
   3   5  16      983.49      895.93     34.88 o
   4   5  16      736.95      673.93     35.80 o
   5   5  16      617.88      695.56     36.58 o
   6   5  16       41.72       21.60     22.29 o
   7   5  16     3759.80     3946.35     94.55 o
   8   5  16       72.29       80.43     29.27 o
   9   5  16      770.00      807.54     50.18 o
  10   5  16       29.34       50.29     32.72 o
  11   5  16      252.29      166.60     37.79 o
 -12   6  16      121.85      122.33     78.73 o
 -11   6  16      270.56      243.21     61.02 o
 -10   6  16     1033.53     1184.66     88.73 o
  -9   6  16      510.75      544.10     42.87 o
  -8   6  16      447.29      436.42     47.10 o
  -7   6  16     1613.26     1865.55     49.35 o
  -6   6  16        0.36       -4.60     19.47 o
  -5   6  16     5898.43     5498.28     88.10 o
  -4   6  16       35.38       19.98      9.67 o
  -3   6  16        4.43        0.11     13.37 o
  -2   6  16      481.38      491.53     25.97 o
  -1   6  16      449.27      468.15     25.78 o
   0   6  16     6446.22     6342.24     97.72 o
   1   6  16      528.92      498.42     28.35 o
   2   6  16     1883.72     1646.52     45.91 o
   3   6  16     2656.80     2665.12     64.06 o
   4   6  16     5198.04     4998.00    106.96 o
   5   6  16        5.66       24.35     20.67 o
   6   6  16     2222.38     2206.43     61.55 o
   7   6  16     1451.93     1446.21     58.26 o
   8   6  16      588.00      548.35     43.13 o
   9   6  16      186.82      150.64     32.63 o
  10   6  16       41.08        9.34     30.66 o
  11   6  16      132.05      146.65     38.31 o
 -12   7  16       72.61      133.46     86.85 o
 -11   7  16      165.21      269.72     90.03 o
 -10   7  16       12.92        1.40     70.73 o
  -9   7  16      194.15      163.79     64.32 o
  -8   7  16     2243.35     2254.25     83.46 o
  -7   7  16        0.01        2.28     19.21 o
  -6   7  16       82.52       30.49     21.13 o
  -5   7  16      978.22      995.86     42.73 o
  -4   7  16      856.88      836.62     39.44 o
  -3   7  16     1249.91     1237.27     35.41 o
  -2   7  16     2607.59     2608.75     55.14 o
  -1   7  16      303.56      208.85     21.90 o
   0   7  16     2639.21     2634.50     57.56 o
   1   7  16      348.08      362.23     26.85 o
   2   7  16     2033.63     2107.44     62.05 o
   3   7  16       21.32       20.07     21.03 o
   4   7  16      663.48      738.78     37.80 o
   5   7  16       86.39       89.70     26.40 o
   6   7  16      828.71      714.00     43.89 o
   7   7  16       73.48       92.28     29.58 o
   8   7  16     1603.50     1351.45     76.96 o
   9   7  16      746.48      742.24     50.35 o
  10   7  16      210.73      143.61     51.93 o
  11   7  16      167.83      286.48     45.12 o
 -11   8  16       24.75      125.07     81.14 o
 -10   8  16        7.56       36.32     77.33 o
  -9   8  16     1516.75     1469.16    143.61 o
  -8   8  16       31.65       38.36     42.74 o
  -7   8  16       81.88      105.41     31.20 o
  -6   8  16     1414.69     1221.73     45.94 o
  -5   8  16        7.40        0.88     22.78 o
  -4   8  16     3019.91     2817.20     71.84 o
  -3   8  16      333.07      407.82     27.53 o
  -2   8  16      352.73      358.84     27.83 o
  -1   8  16      202.22      141.60     22.15 o
   0   8  16     2172.42     2367.22     55.63 o
   1   8  16      414.87      390.59     27.93 o
   2   8  16     1261.01     1225.92     45.90 o
   3   8  16      855.95      771.05     38.69 o
   4   8  16      203.64      209.85     27.77 o
   5   8  16     1074.83     1048.67     44.69 o
   6   8  16        1.79       56.86     28.62 o
   7   8  16      696.91      633.53     61.20 o
   8   8  16        0.12       28.70     29.22 o
   9   8  16       44.90      -25.33     29.19 o
  10   8  16        2.07       57.26     32.82 o
 -11   9  16       21.48      -22.98     80.12 o
 -10   9  16      103.60      -53.08     76.95 o
  -9   9  16      913.93      852.20    123.74 o
  -8   9  16      976.53      930.36     53.28 o
  -7   9  16     1129.68     1012.90     44.12 o
  -6   9  16        5.37       36.10     29.38 o
  -5   9  16      390.49      403.98     35.13 o
  -4   9  16      222.98      290.37     33.38 o
  -3   9  16       50.62       13.48     23.99 o
  -2   9  16      756.89      718.15     36.19 o
  -1   9  16       32.90       34.36     21.52 o
   0   9  16       56.13       34.99     21.29 o
   1   9  16       36.44       34.75     22.88 o
   2   9  16       56.37       44.39     24.15 o
   3   9  16      920.85      951.88     42.94 o
   4   9  16     1505.31     1441.88     51.94 o
   5   9  16       19.66      -19.32     25.75 o
   6   9  16      925.93      891.52     50.92 o
   7   9  16      643.30      600.81     46.48 o
   8   9  16      559.05      595.21     48.02 o
   9   9  16       81.78       54.66     33.91 o
  10   9  16      392.66      524.44     52.18 o
 -10  10  16      587.81      712.69    127.65 o
  -9  10  16      737.36      654.83    120.55 o
  -8  10  16      669.06      692.01     45.75 o
  -7  10  16      610.38      648.78     39.52 o
  -6  10  16       50.22       44.26     25.77 o
  -5  10  16        1.31      -24.56     24.56 o
  -4  10  16     1026.50     1041.09     55.80 o
  -3  10  16      292.86      381.47     35.97 o
  -2  10  16       95.17      130.23     30.17 o
  -1  10  16      722.18      707.80     57.97 o
   0  10  16        0.62       49.10     25.29 o
   1  10  16     2178.09     2241.81     63.57 o
   2  10  16      219.82      208.27     28.78 o
   3  10  16      753.28      664.32     39.43 o
   4  10  16     1251.66     1302.80     51.37 o
   5  10  16      943.34     1062.01     67.55 o
   6  10  16      272.58      263.06     37.41 o
   7  10  16      620.99      731.44     55.06 o
   8  10  16       63.72      123.38     35.53 o
   9  10  16       19.50       42.06     34.82 o
 -10  11  16        1.60       -6.48     82.53 o
  -9  11  16      185.41      242.98     69.91 o
  -8  11  16      724.15      843.33     53.35 o
  -7  11  16      541.52      533.86     47.84 o
  -6  11  16      298.04      307.15     35.80 o
  -5  11  16      159.95      160.54     31.86 o
  -4  11  16       32.31      -16.31     26.27 o
  -3  11  16        1.46      -22.03     27.12 o
  -2  11  16      229.46      167.49     32.14 o
  -1  11  16      179.38      197.16     38.93 o
   0  11  16     1649.35     1603.44     60.08 o
   1  11  16      500.89      517.24     40.77 o
   2  11  16       24.22       16.47     23.28 o
   3  11  16      758.26      782.23     43.57 o
   4  11  16       35.88       60.96     31.38 o
   5  11  16       31.92       66.47     31.51 o
   6  11  16       44.79       10.78     30.78 o
   7  11  16       55.36       79.09     34.21 o
   8  11  16        7.29      -12.87     31.87 o
   9  11  16      347.23      298.31     45.58 o
  -9  12  16       14.64      -37.70     84.88 o
  -8  12  16      726.86      811.58    113.69 o
  -7  12  16       65.68      102.51     33.35 o
  -6  12  16      337.32      448.89     42.15 o
  -5  12  16       58.50        3.73     29.45 o
  -4  12  16      345.86      294.05     42.11 o
  -3  12  16      405.71      482.51     42.61 o
  -2  12  16       22.07      -31.91     31.91 o
  -1  12  16      114.37       96.69     43.68 o
   0  12  16      631.18      457.63     49.09 o
   1  12  16      886.42     1035.52     55.55 o
   2  12  16     3423.75     3451.45     91.27 o
   3  12  16      121.17      196.22     41.28 o
   4  12  16     1593.07     1557.68     65.66 o
   5  12  16       18.75       48.41     31.30 o
   6  12  16      410.11      308.24     42.14 o
   7  12  16      121.83      108.10     36.79 o
   8  12  16       18.45       -3.84     34.75 o
  -8  13  16       25.40       66.15     42.30 o
  -7  13  16       38.17       15.68     33.53 o
  -6  13  16      320.18      258.32     39.43 o
  -5  13  16      587.24      650.08     52.75 o
  -4  13  16       82.03       77.25     32.48 o
  -3  13  16      114.14      124.65     40.83 o
  -2  13  16       78.46      138.87     42.54 o
  -1  13  16      885.47      748.96     58.63 o
   0  13  16        0.55        9.01     34.16 o
   1  13  16        7.35       38.16     34.51 o
   2  13  16      324.00      295.68     37.81 o
   3  13  16      579.72      530.75     52.42 o
   4  13  16      303.51      212.64     44.43 o
   5  13  16       54.42       46.26     38.82 o
   6  13  16      103.02      135.55     39.61 o
   7  13  16       23.80       27.32     34.30 o
  -7  14  16       48.71       30.77     36.24 o
  -6  14  16      531.92      574.87     48.05 o
  -5  14  16       58.22        9.10     48.97 o
  -4  14  16       13.09        6.12     38.80 o
  -3  14  16       91.73       90.51     39.10 o
  -2  14  16       75.40       35.29     38.78 o
  -1  14  16       10.97        9.64     39.13 o
   0  14  16     1093.46     1189.66     69.84 o
   1  14  16      290.40      266.79     45.63 o
   2  14  16     3535.50     3586.00    277.09 o
   3  14  16      545.00      509.92     54.84 o
   4  14  16      466.57      460.70     56.00 o
   5  14  16       16.26        7.62     40.06 o
   6  14  16      115.27      116.47     46.25 o
  -6  15  16      120.23      114.18     46.70 o
  -5  15  16       59.77        9.04     54.21 o
  -4  15  16      261.60      279.18     79.77 o
  -3  15  16        3.05       18.17     40.23 o
  -2  15  16       12.54       -8.56     38.64 o
  -1  15  16      195.19      183.97     45.44 o
   0  15  16        0.39        8.93     36.75 o
   1  15  16      153.55      200.77     55.84 o
   2  15  16      491.97      549.67     73.77 o
   3  15  16      172.22      245.11     56.43 o
   4  15  16      104.02       82.51     42.08 o
   5  15  16        7.31      -37.48     37.55 o
  -4  16  16        0.22      -41.20     41.20 o
  -3  16  16      118.04       46.12     48.27 o
  -2  16  16        9.40        4.25     41.10 o
  -1  16  16      211.72      196.64     48.90 o
   0  16  16      183.62      282.25     62.11 o
   1  16  16      765.62      826.39     82.13 o
   2  16  16       48.29       69.01     50.94 o
   3  16  16     1129.32     1003.39     90.12 o
 -13   0  17        8.30       16.40     50.28 o
 -11   0  17     1105.30     1159.38     71.06 o
  -9   0  17     6669.74     6778.43    153.17 o
  -7   0  17     4005.72     4741.09     97.42 o
  -5   0  17    15269.91    15998.80    226.43 o
  -3   0  17      327.03      242.27     37.55 o
  -1   0  17      136.02      191.54     25.50 o
   1   0  17      632.65      601.41     44.01 o
   3   0  17     1490.06     1671.83    114.23 o
   5   0  17     1688.34     1441.65     62.08 o
   7   0  17     1698.65     1680.10     81.89 o
   9   0  17      400.93      291.48     75.25 o
  11   0  17      121.05      193.27     84.06 o
 -13   1  17      146.79      141.02     32.74 o
 -12   1  17      179.48      120.72     31.04 o
 -11   1  17      286.77      248.44     37.40 o
 -10   1  17       38.13       28.53     22.39 o
  -9   1  17      218.98      199.27     23.13 o
  -8   1  17       26.48       22.78     18.48 o
  -7   1  17     1932.76     2064.90     48.35 o
  -6   1  17     1285.41     1232.09     27.41 o
  -5   1  17     6044.96     6302.76     74.79 o
  -4   1  17      325.98      296.47     23.85 o
  -3   1  17     6113.61     6298.29     85.55 o
  -2   1  17     3916.58     4167.43     61.97 o
  -1   1  17     6771.49     7421.11     98.98 o
   0   1  17       60.16      166.17     15.23 o
   1   1  17     5313.96     5147.73     78.46 o
   2   1  17     7121.98     7225.54    107.80 o
   3   1  17    14978.58    14412.40    202.97 o
   4   1  17     3395.94     3527.09     77.73 o
   5   1  17     6600.08     6695.15    108.08 o
   6   1  17     1134.62     1308.19     48.69 o
   7   1  17     2247.31     2112.07     61.46 o
   8   1  17      637.65      653.01     37.58 o
   9   1  17     3021.71     3231.76    111.86 o
  10   1  17        6.84       22.86     45.39 o
  11   1  17      264.74      462.02     69.04 o
 -13   2  17       32.36       19.01     34.62 o
 -12   2  17      128.28      113.19     26.67 o
 -11   2  17        6.58        4.80     25.46 o
 -10   2  17     1330.72     1345.71     46.48 o
  -9   2  17      990.96     1102.60     41.87 o
  -8   2  17      449.84      416.83     26.28 o
  -7   2  17     1402.87     1431.21     41.56 o
  -6   2  17     1236.79     1386.09     33.76 o
  -5   2  17     7019.60     7056.91     91.25 o
  -4   2  17     5344.52     5537.49     76.71 o
  -3   2  17      354.62      392.83     20.15 o
  -2   2  17      662.23      646.18     26.92 o
  -1   2  17      611.52      684.47     27.18 o
   0   2  17     2446.33     2364.20     55.93 o
   1   2  17       74.38       55.49     19.33 o
   2   2  17       48.64       18.89     16.49 o
   3   2  17        3.19       -9.12     16.22 o
   4   2  17      771.75      802.79     34.35 o
   5   2  17       55.44       85.97     22.28 o
   6   2  17      817.95      737.70     38.80 o
   7   2  17       81.74       65.80     28.08 o
   8   2  17     1000.07     1018.35     57.08 o
   9   2  17        5.65        8.57     31.35 o
  10   2  17       71.32       54.83     39.28 o
  11   2  17      125.97      123.33     51.46 o
 -13   3  17      145.76      139.07     40.10 o
 -12   3  17      342.98      392.26     55.49 o
 -11   3  17      201.51      189.52     25.86 o
 -10   3  17      128.22      121.82     22.96 o
  -9   3  17      938.27      920.07     36.97 o
  -8   3  17       14.39       16.84     19.29 o
  -7   3  17     2473.29     2331.82     58.18 o
  -6   3  17     3057.30     2899.78     53.31 o
  -5   3  17     7641.56     7500.09    112.99 o
  -4   3  17      349.46      330.37     18.70 o
  -3   3  17     5435.62     5220.87     74.75 o
  -2   3  17       53.01       47.63     14.45 o
  -1   3  17      442.33      495.71     23.37 o
   0   3  17      581.01      450.97     34.21 o
   1   3  17     2057.60     1881.92     46.77 o
   2   3  17     2033.22     1712.45     51.85 o
   3   3  17      864.67      724.84     37.40 o
   4   3  17     6404.82     6659.01    105.46 o
   5   3  17     1567.28     1532.22     46.47 o
   6   3  17     4645.89     4435.06     99.47 o
   7   3  17     1105.38     1063.47     50.18 o
   8   3  17     2153.75     2133.70     79.87 o
   9   3  17      184.72      207.66     57.02 o
  10   3  17      190.20      240.79     52.21 o
  11   3  17      962.65      981.25     72.71 o
 -12   4  17      142.51      152.51     30.07 o
 -11   4  17        6.03      -12.27     24.08 o
 -10   4  17      695.89      845.62     34.99 o
  -9   4  17      133.17       75.37     19.45 o
  -8   4  17     2423.73     2820.56     58.18 o
  -7   4  17      123.64      129.72     22.86 o
  -6   4  17    11620.87    12013.00    183.32 o
  -5   4  17      106.19       93.05     23.17 o
  -4   4  17     5798.90     5869.65     85.77 o
  -3   4  17       38.80       47.52     12.68 o
  -2   4  17     2217.37     2163.87     44.62 o
  -1   4  17     4117.57     3986.34     70.11 o
   0   4  17      452.81      499.87     26.50 o
   1   4  17     8603.26     8139.27    127.13 o
   2   4  17     1938.62     1846.94     51.86 o
   3   4  17       93.72       59.20     18.74 o
   4   4  17       46.90       32.55     19.98 o
   5   4  17      490.25      383.74     31.31 o
   6   4  17      388.00      407.52     32.41 o
   7   4  17      174.38      198.44     29.05 o
   8   4  17      156.52      155.29     31.90 o
   9   4  17        1.24       19.36     26.39 o
  10   4  17       53.47       48.57     32.54 o
  11   4  17        4.37       -3.65     31.92 o
 -12   5  17      103.82      105.81     27.01 o
 -11   5  17      201.26      180.31     26.84 o
 -10   5  17      283.61      284.08     22.58 o
  -9   5  17       68.86       88.07     33.19 o
  -8   5  17     1105.46     1254.00     46.38 o
  -7   5  17        5.66       19.92     28.43 o
  -6   5  17     6578.90     6703.87    107.04 o
  -5   5  17       78.58       61.75     17.45 o
  -4   5  17     5250.24     5404.07     80.78 o
  -3   5  17     1383.08     1397.81     37.34 o
  -2   5  17      263.30      282.25     21.38 o
  -1   5  17      183.71      262.13     22.39 o
   0   5  17     4340.31     4276.30     74.90 o
   1   5  17      135.10       87.62     16.78 o
   2   5  17      139.82       96.79     20.23 o
   3   5  17     2188.48     2181.96     69.75 o
   4   5  17     5321.44     5303.17     98.45 o
   5   5  17       67.25      108.42     31.14 o
   6   5  17     5654.16     5549.55    104.97 o
   7   5  17       30.11       56.46     27.43 o
   8   5  17     1169.39     1317.66     91.70 o
   9   5  17      132.10      191.47     35.43 o
  10   5  17     1216.96     1323.52     66.56 o
  11   5  17        7.79       62.20     34.82 o
 -12   6  17       34.06      -22.86     70.60 o
 -11   6  17      145.57      157.19     58.87 o
 -10   6  17      857.22      806.85     80.33 o
  -9   6  17      181.11      217.97     34.34 o
  -8   6  17      732.58      634.34     32.90 o
  -7   6  17     2248.42     2414.19     55.43 o
  -6   6  17       91.63       48.01     21.20 o
  -5   6  17     2118.84     2039.66     58.01 o
  -4   6  17       26.58        8.98     10.88 o
  -3   6  17     1496.57     1316.05     36.67 o
  -2   6  17      897.22      890.06     32.54 o
  -1   6  17     2896.30     3172.92     62.51 o
   0   6  17      872.72      965.47     51.59 o
   1   6  17      116.47      163.72     22.22 o
   2   6  17     1998.76     2058.20     57.07 o
   3   6  17       95.82       77.48     22.74 o
   4   6  17      750.62      658.52     55.25 o
   5   6  17        0.17        7.61     21.12 o
   6   6  17        1.00      -20.54     21.46 o
   7   6  17      123.74      162.48     32.14 o
   8   6  17       60.52       43.93     28.94 o
   9   6  17        6.64       29.64     29.68 o
  10   6  17      120.85       85.52     35.10 o
  11   6  17      268.41      233.17     43.26 o
 -12   7  17        0.95      -60.31     72.00 o
 -11   7  17       14.41      -38.47     70.47 o
 -10   7  17      275.87      148.20     82.93 o
  -9   7  17     1642.14     1530.04    141.72 o
  -8   7  17      143.23      119.05     23.87 o
  -7   7  17      138.98      142.10     24.71 o
  -6   7  17      224.52      224.06     26.52 o
  -5   7  17        3.48       -5.58     21.86 o
  -4   7  17      781.68      730.90     38.53 o
  -3   7  17       47.09       86.23     17.00 o
  -2   7  17     1080.91      970.27     37.79 o
  -1   7  17     2716.63     2534.27     56.39 o
   0   7  17      107.74       49.03     18.91 o
   1   7  17     2542.48     2461.05     57.60 o
   2   7  17        8.78        6.00     20.19 o
   3   7  17     1220.84     1318.98     51.89 o
   4   7  17       26.13       44.27     22.43 o
   5   7  17      765.88      769.58     50.92 o
   6   7  17       36.01       35.36     27.03 o
   7   7  17      607.08      586.11     44.52 o
   8   7  17      158.65      144.94     33.29 o
   9   7  17      393.13      488.00     45.10 o
  10   7  17        9.62       -9.79     32.41 o
 -11   8  17       40.19      -17.14     74.41 o
 -10   8  17     1291.63     1322.27    145.24 o
  -9   8  17     1344.08     1555.03    145.63 o
  -8   8  17      609.75      562.78     51.14 o
  -7   8  17      871.18      851.16     57.31 o
  -6   8  17      166.92      207.01     27.61 o
  -5   8  17     3318.63     3604.44    104.13 o
  -4   8  17      689.24      737.90     40.79 o
  -3   8  17     1393.46     1395.83     53.01 o
  -2   8  17     2719.04     2773.87     64.40 o
  -1   8  17      225.01      200.36     25.13 o
   0   8  17     2017.84     2087.91     53.17 o
   1   8  17      590.90      539.21     34.56 o
   2   8  17      836.38      905.93     41.94 o
   3   8  17      107.28       78.34     28.08 o
   4   8  17     3530.91     3721.64     83.17 o
   5   8  17       19.99       18.99     33.65 o
   6   8  17      781.84      764.19     81.10 o
   7   8  17        1.42       -4.06     27.85 o
   8   8  17      124.20      110.68     33.75 o
   9   8  17      141.65      111.99     35.09 o
  10   8  17      229.55      265.45     49.77 o
 -11   9  17        0.28      -46.09     76.06 o
 -10   9  17      807.89      879.95    129.95 o
  -9   9  17      164.94      -31.37     80.00 o
  -8   9  17     1108.87     1148.42     47.11 o
  -7   9  17      278.68      291.72     30.87 o
  -6   9  17      248.86      223.60     37.23 o
  -5   9  17       88.70      112.74     28.03 o
  -4   9  17      380.20      407.25     47.00 o
  -3   9  17       18.98       19.52     25.06 o
  -2   9  17     2858.55     2965.82     78.29 o
  -1   9  17      187.63      225.44     27.54 o
   0   9  17     2867.14     2782.70     75.08 o
   1   9  17       16.10      -10.57     21.60 o
   2   9  17       10.48       11.71     23.04 o
   3   9  17       44.79       36.39     24.29 o
   4   9  17        4.59       -5.62     23.54 o
   5   9  17      493.84      549.08     43.80 o
   6   9  17      149.35      115.88     36.56 o
   7   9  17      869.89     1052.19     56.00 o
   8   9  17      111.62      150.75     37.85 o
   9   9  17      176.84      203.67     39.86 o
 -10  10  17       78.64        5.08     82.54 o
  -9  10  17      420.63      405.37     46.65 o
  -8  10  17      413.80      347.23     42.65 o
  -7  10  17      141.96      120.56     35.32 o
  -6  10  17     1382.58     1467.74     57.01 o
  -5  10  17      886.92      883.40     61.38 o
  -4  10  17     3581.82     3820.94     92.59 o
  -3  10  17       86.37      106.10     29.89 o
  -2  10  17      434.03      475.99     40.19 o
  -1  10  17     1030.99     1026.60     44.59 o
   0  10  17      834.94      915.12     47.99 o
   1  10  17     1096.67     1051.09     51.15 o
   2  10  17       30.26       51.69     24.23 o
   3  10  17      808.52      851.48     43.92 o
   4  10  17       55.32       56.52     27.01 o
   5  10  17      897.44      882.57     57.33 o
   6  10  17       24.15       13.94     30.17 o
   7  10  17      113.51      126.01     35.66 o
   8  10  17      289.10      328.79     43.35 o
   9  10  17       61.06       77.06     35.91 o
 -10  11  17       56.52       24.89     78.98 o
  -9  11  17       26.95       28.61     56.00 o
  -8  11  17       10.44       25.07     34.05 o
  -7  11  17        2.58       16.79     28.20 o
  -6  11  17       84.45      118.56     32.87 o
  -5  11  17        5.48      -27.32     27.32 o
  -4  11  17      262.20      210.39     34.60 o
  -3  11  17        5.05      -26.15     26.15 o
  -2  11  17      214.12       89.67     29.95 o
  -1  11  17      233.70      263.77     41.45 o
   0  11  17      723.56      800.58     47.21 o
   1  11  17      547.93      510.04     40.65 o
   2  11  17     2237.51     2215.84     72.59 o
   3  11  17        0.03       24.54     28.54 o
   4  11  17      947.50      955.20     54.67 o
   5  11  17        0.77      -28.64     28.64 o
   6  11  17      632.97      627.39     49.89 o
   7  11  17       85.86       50.87     34.45 o
   8  11  17      263.69      295.90     44.69 o
  -9  12  17       45.97       -7.94     43.05 o
  -8  12  17        1.17       -4.76     35.33 o
  -7  12  17        0.36       23.08     31.21 o
  -6  12  17        3.41       65.50     32.45 o
  -5  12  17       75.08       67.64     33.01 o
  -4  12  17       37.74       23.33     30.28 o
  -3  12  17      429.42      588.92     45.71 o
  -2  12  17      197.14      156.41     38.94 o
  -1  12  17      862.34     1020.30     65.30 o
   0  12  17     1714.73     1547.71     82.62 o
   1  12  17     2452.79     2729.40     81.60 o
   2  12  17      573.93      585.01     44.73 o
   3  12  17     1251.20     1185.06     66.39 o
   4  12  17        2.14      -34.77     39.73 o
   5  12  17      176.26      262.23     40.13 o
   6  12  17       10.40       14.74     32.43 o
   7  12  17       88.49       95.86     37.94 o
   8  12  17       12.02      -34.98     34.98 o
  -8  13  17        3.21       14.91     38.47 o
  -7  13  17        1.84       29.51     33.00 o
  -6  13  17      129.63      158.91     37.98 o
  -5  13  17        4.67      -11.62     31.79 o
  -4  13  17       61.20       66.53     33.44 o
  -3  13  17      307.54      316.95     47.40 o
  -2  13  17     1418.95     1461.70     73.74 o
  -1  13  17       40.00      125.46     39.89 o
   0  13  17      171.84      168.04     67.05 o
   1  13  17     2883.21     2910.81    111.38 o
   2  13  17      486.79      397.79     42.55 o
   3  13  17     1587.99     1640.76     78.74 o
   4  13  17       70.75       48.73     40.24 o
   5  13  17      254.06      235.71     47.23 o
   6  13  17       16.66       10.20     41.44 o
   7  13  17       14.69       19.30     40.39 o
  -7  14  17       23.57       -9.33     34.84 o
  -6  14  17       39.58       -9.81     36.36 o
  -5  14  17      423.02      482.05     67.26 o
  -4  14  17       47.25      -38.79     38.79 o
  -3  14  17      189.89      128.81     44.26 o
  -2  14  17      379.58      365.78     51.46 o
  -1  14  17      983.41      902.11     65.75 o
   0  14  17       18.79       63.71     39.89 o
   1  14  17     2110.94     2309.04     92.77 o
   2  14  17      857.73      899.06     78.94 o
   3  14  17      362.18      311.49     48.95 o
   4  14  17       34.19       17.25     39.47 o
   5  14  17        1.68      -26.49     39.24 o
   6  14  17        4.95       56.29     59.00 o
  -6  15  17        0.11      -37.68     40.45 o
  -5  15  17       50.06       -3.88     48.42 o
  -4  15  17       93.72       23.67     42.31 o
  -3  15  17      157.07      129.41     47.02 o
  -2  15  17      476.80      405.19     54.43 o
  -1  15  17       35.58       11.24     45.05 o
   0  15  17       49.27       14.70     39.78 o
   1  15  17      155.19      164.06     54.15 o
   2  15  17      655.33      602.56     73.16 o
   3  15  17      286.95      155.29     57.70 o
   4  15  17        1.76      -24.31     44.50 o
  -4  16  17      433.44      598.43     65.07 o
  -3  16  17       47.64        4.01     41.46 o
  -2  16  17      407.42      416.44     58.19 o
  -1  16  17      324.91      390.45     55.71 o
   0  16  17      229.11      222.86     59.55 o
   1  16  17        5.75       16.27     51.23 o
   2  16  17      859.46      985.38    100.61 o
 -12   0  18     1910.39     1918.73    253.58 o
 -10   0  18     4505.56     4416.73    145.24 o
  -8   0  18     1510.38     1497.25    117.45 o
  -6   0  18      271.12      243.58     23.46 o
  -4   0  18      453.10      470.95     32.01 o
  -2   0  18    12147.40    12822.83    339.88 o
   0   0  18     5647.00     6184.60    114.46 o
   2   0  18     9438.75     9901.66    185.60 o
   4   0  18    13550.10    14415.91    254.73 o
   6   0  18        8.51      -16.55     27.05 o
   8   0  18      644.38      725.27     62.85 o
  10   0  18      708.32      738.41    113.94 o
 -13   1  18      412.81      525.37     63.81 o
 -12   1  18      135.47       99.51     36.44 o
 -11   1  18        2.72       -9.65     23.33 o
 -10   1  18       12.42       -5.36     22.24 o
  -9   1  18      163.70      211.59     24.42 o
  -8   1  18     1137.71     1098.63     38.41 o
  -7   1  18       27.24        8.80     19.49 o
  -6   1  18      410.82      478.82     21.35 o
  -5   1  18     4290.31     3969.61     58.00 o
  -4   1  18      208.39      188.51     18.13 o
  -3   1  18      351.00      358.77     21.06 o
  -2   1  18     3685.82     3626.54     57.50 o
  -1   1  18       17.00      102.63     18.78 o
   0   1  18       85.22       78.71     15.45 o
   1   1  18     3099.97     2929.22     62.43 o
   2   1  18     3758.81     4030.19     73.94 o
   3   1  18     1097.02     1205.68     71.86 o
   4   1  18     1729.25     1766.85     73.19 o
   5   1  18       63.21       77.09     24.08 o
   6   1  18     1409.25     1281.60     52.39 o
   7   1  18       12.04       29.83     25.95 o
   8   1  18        6.77      -11.87     24.38 o
   9   1  18      597.88      592.32     71.17 o
  10   1  18      155.10      244.20     58.38 o
  11   1  18      325.04      385.22     69.43 o
 -12   2  18      756.45      853.58     41.86 o
 -11   2  18     1625.16     1553.67     52.52 o
 -10   2  18     1133.55     1021.33     48.61 o
  -9   2  18     1795.54     1806.01     53.35 o
  -8   2  18     1071.35     1232.66     44.37 o
  -7   2  18     2219.90     2215.01     62.50 o
  -6   2  18     2007.12     2073.45     50.85 o
  -5   2  18      318.08      338.12     20.29 o
  -4   2  18      788.70      797.75     27.37 o
  -3   2  18     1590.14     1643.42     48.16 o
  -2   2  18     2769.60     2643.11     57.30 o
  -1   2  18       68.92       30.14     15.25 o
   0   2  18    11469.52    10877.06    145.55 o
   1   2  18      258.64      294.52     23.28 o
   2   2  18     1678.64     1560.83     49.30 o
   3   2  18     2321.34     2220.08     53.78 o
   4   2  18     4854.21     4840.96     85.94 o
   5   2  18     1953.69     2060.10     98.59 o
   6   2  18       67.88       65.48     27.25 o
   7   2  18     1641.10     1595.24     60.91 o
   8   2  18       95.78       85.37     33.53 o
   9   2  18      496.12      543.69     54.12 o
  10   2  18        3.82       16.89     48.41 o
  11   2  18      542.77      491.18     71.39 o
 -12   3  18       86.77       80.29     40.05 o
 -11   3  18       29.72       32.50     30.97 o
 -10   3  18      222.81      217.27     25.30 o
  -9   3  18       33.84       20.30     21.07 o
  -8   3  18      449.59      385.16     36.50 o
  -7   3  18      451.04      460.24     30.54 o
  -6   3  18     1949.05     1947.48     44.15 o
  -5   3  18      340.35      348.66     19.83 o
  -4   3  18     4285.05     4317.85     63.08 o
  -3   3  18      450.75      478.53     22.89 o
  -2   3  18     4070.38     3824.52     66.90 o
  -1   3  18      641.11      571.75     26.47 o
   0   3  18      112.11      130.06     19.47 o
   1   3  18     1529.73     1457.74     42.71 o
   2   3  18       38.13       11.97     17.06 o
   3   3  18     2256.76     2365.43     55.79 o
   4   3  18     1098.51     1003.43     41.82 o
   5   3  18     2097.25     2081.58     62.05 o
   6   3  18      880.82      756.60     46.15 o
   7   3  18      691.80      712.26     47.10 o
   8   3  18      216.38      265.13     40.18 o
   9   3  18      412.96      462.38     47.33 o
  10   3  18      387.88      356.50     52.81 o
  11   3  18      447.07      443.82     71.31 o
 -12   4  18        0.73       17.24     27.41 o
 -11   4  18      808.67      749.84     42.71 o
 -10   4  18        6.50       32.12     20.96 o
  -9   4  18     1031.87      902.37     50.45 o
  -8   4  18       50.98       29.91     25.85 o
  -7   4  18     2564.01     2463.94     62.00 o
  -6   4  18      242.29      300.19     28.59 o
  -5   4  18      188.34       95.79     19.83 o
  -4   4  18     2000.35     2159.54     46.36 o
  -3   4  18       11.62       -5.80     12.23 o
  -2   4  18      140.35      138.89     17.47 o
  -1   4  18     2641.83     2560.10     54.96 o
   0   4  18     2797.44     2852.59     59.10 o
   1   4  18     3803.22     3792.80     77.32 o
   2   4  18       13.39       29.68     19.41 o
   3   4  18      942.81      942.69     39.92 o
   4   4  18       38.86       15.57     20.60 o
   5   4  18      247.86      246.99     28.51 o
   6   4  18      419.77      442.49     34.28 o
   7   4  18       10.45       42.09     24.64 o
   8   4  18      520.27      464.58     41.25 o
   9   4  18       12.13        5.27     27.96 o
  10   4  18       17.85       37.59     33.60 o
  11   4  18        7.73      -21.36     36.50 o
 -12   5  18       68.74       81.28     28.25 o
 -11   5  18        5.29      -28.63     28.63 o
 -10   5  18       13.13       43.37     21.83 o
  -9   5  18       20.27        0.14     18.85 o
  -8   5  18      350.17      290.87     32.36 o
  -7   5  18      518.53      409.32     45.45 o
  -6   5  18     4610.08     4619.51     84.19 o
  -5   5  18      723.55      735.81     31.16 o
  -4   5  18     1815.80     1699.02     60.30 o
  -3   5  18        0.25      -14.20     14.20 o
  -2   5  18      323.31      281.08     21.80 o
  -1   5  18     4923.77     4942.69     82.84 o
   0   5  18     2178.87     2116.31     51.47 o
   1   5  18       19.96       11.36     15.41 o
   2   5  18      262.67      290.61     28.26 o
   3   5  18     1474.99     1350.26     47.33 o
   4   5  18      969.62      955.72     42.00 o
   5   5  18       83.89       65.29     24.07 o
   6   5  18      481.74      552.88     36.58 o
   7   5  18        4.89      -12.86     26.53 o
   8   5  18      261.35      373.96     42.66 o
   9   5  18      129.89      125.80     33.23 o
  10   5  18      207.08      251.22     41.44 o
  11   5  18       13.46      -11.21     37.52 o
 -12   6  18        1.00      -27.94     27.94 o
 -11   6  18      729.80      686.85     72.91 o
 -10   6  18      284.48      287.65     27.58 o
  -9   6  18     1222.39     1327.91     53.78 o
  -8   6  18      179.43      155.91     26.61 o
  -7   6  18      239.34      262.38     27.88 o
  -6   6  18       39.90       -6.79     23.80 o
  -5   6  18      123.54      187.93     28.16 o
  -4   6  18      843.76      727.69     32.03 o
  -3   6  18      288.28      183.05     20.63 o
  -2   6  18      385.67      368.26     31.94 o
  -1   6  18     4465.05     4467.91     78.54 o
   0   6  18     1971.35     2178.11     52.67 o
   1   6  18     5594.79     5581.83    102.19 o
   2   6  18     1229.73     1145.48     43.97 o
   3   6  18      883.40      759.24     39.96 o
   4   6  18     1028.80      956.06     43.02 o
   5   6  18      350.78      329.25     31.24 o
   6   6  18      107.03       70.52     25.73 o
   7   6  18      165.98      168.73     33.25 o
   8   6  18      128.93      198.22     34.73 o
   9   6  18      145.20      148.14     35.15 o
  10   6  18      149.82       86.20     68.52 o
 -11   7  18      180.76      181.09     90.92 o
 -10   7  18       15.37      -24.38     71.11 o
  -9   7  18      219.79      197.36     29.23 o
  -8   7  18      248.31      210.22     26.63 o
  -7   7  18      452.82      429.66     32.73 o
  -6   7  18      158.16      189.11     35.32 o
  -5   7  18      885.28      770.22     40.37 o
  -4   7  18       31.68       18.44     23.90 o
  -3   7  18     3019.98     3105.02     91.81 o
  -2   7  18     4135.40     4039.18     80.20 o
  -1   7  18     1327.77     1260.81     44.70 o
   0   7  18     1158.75     1020.55     38.50 o
   1   7  18        0.62       -9.30     20.34 o
   2   7  18     2332.46     2100.89     59.30 o
   3   7  18     1230.25     1180.11     46.77 o
   4   7  18     1271.37     1099.29     54.93 o
   5   7  18      692.34      667.48     39.92 o
   6   7  18        9.46        2.65     27.48 o
   7   7  18      452.36      549.23     49.87 o
   8   7  18       21.20       -9.41     27.84 o
   9   7  18      219.52      242.58     39.85 o
  10   7  18        1.47      -20.53     33.38 o
 -11   8  18       32.50      -61.97     72.25 o
 -10   8  18      331.89      185.67     93.22 o
  -9   8  18        7.32      -48.48     87.93 o
  -8   8  18       11.83        4.01     23.07 o
  -7   8  18       41.56       14.34     24.06 o
  -6   8  18      581.36      588.97     50.15 o
  -5   8  18      886.17      869.39     43.79 o
  -4   8  18      319.05      299.25     32.52 o
  -3   8  18     3341.60     3317.48     81.92 o
  -2   8  18      964.54      860.33     38.80 o
  -1   8  18       46.86       43.49     22.42 o
   0   8  18     2354.99     2318.85     62.42 o
   1   8  18      304.71      363.97     31.77 o
   2   8  18     1074.96      960.80     44.36 o
   3   8  18      942.98     1078.64     46.30 o
   4   8  18      749.18      831.43     42.78 o
   5   8  18       57.38       51.98     26.08 o
   6   8  18       17.37       40.11     31.03 o
   7   8  18       25.68       18.55     29.00 o
   8   8  18        0.62      -20.55     29.90 o
   9   8  18      286.47      292.57     52.37 o
  10   8  18       92.64       66.75     36.12 o
 -11   9  18        8.12      -60.44     76.82 o
 -10   9  18       62.73      105.52     88.89 o
  -9   9  18       43.85       14.79     45.52 o
  -8   9  18       37.85       31.29     25.39 o
  -7   9  18      442.04      522.94     39.90 o
  -6   9  18        6.54       39.66     26.89 o
  -5   9  18      220.63      226.15     32.66 o
  -4   9  18      526.91      632.52     51.80 o
  -3   9  18     3937.67     3916.69     99.19 o
  -2   9  18        9.03       76.33     28.62 o
  -1   9  18     4099.09     4076.12     85.87 o
   0   9  18      975.44      870.85     51.95 o
   1   9  18      129.59      127.62     30.83 o
   2   9  18       28.88       28.54     24.61 o
   3   9  18        0.53       -8.00     23.38 o
   4   9  18      312.09      325.47     34.65 o
   5   9  18      108.25      166.97     42.88 o
   6   9  18      314.51      381.12     46.75 o
   7   9  18      477.09      501.09     46.07 o
   8   9  18        0.85      -21.32     47.54 o
   9   9  18      105.03      165.97     39.93 o
 -10  10  18       19.37      -73.14     73.14 o
  -9  10  18        5.05       39.28     49.08 o
  -8  10  18        2.48      -25.11     25.11 o
  -7  10  18      487.38      454.03     39.01 o
  -6  10  18      379.58      501.28     40.48 o
  -5  10  18     1974.16     1871.96     65.50 o
  -4  10  18     1354.87     1270.33     64.32 o
  -3  10  18      683.86      726.05     45.54 o
  -2  10  18     4375.40     4133.62     98.88 o
  -1  10  18       81.97      124.50     29.95 o
   0  10  18        3.45      -23.60     23.60 o
   1  10  18        9.68       -1.48     26.32 o
   2  10  18      220.21      214.47     33.64 o
   3  10  18      215.57      183.26     34.00 o
   4  10  18      451.71      461.88     38.91 o
   5  10  18      184.58      140.77     34.67 o
   6  10  18        2.70      -11.08     29.69 o
   7  10  18      254.25      229.50     40.49 o
   8  10  18       47.18       15.48     32.54 o
   9  10  18      803.27      718.87     55.72 o
  -9  11  18        9.42      -38.80     38.80 o
  -8  11  18      738.87      870.33     57.83 o
  -7  11  18      341.03      249.23     37.04 o
  -6  11  18     1220.03     1419.21     76.97 o
  -5  11  18     2023.20     2142.98     72.71 o
  -4  11  18      524.76      520.60     43.48 o
  -3  11  18      276.63      217.84     36.29 o
  -2  11  18     1557.41     1623.45     73.05 o
  -1  11  18      485.70      480.95     50.09 o
   0  11  18        0.83       13.19     27.47 o
   1  11  18     1141.77     1169.76     56.16 o
   2  11  18       25.10       38.57     28.63 o
   3  11  18      270.56      264.71     37.44 o
   4  11  18      207.79      329.85     46.75 o
   5  11  18        2.81       -3.34     35.89 o
   6  11  18     1263.20     1524.89     87.03 o
   7  11  18        1.28      -36.43     36.43 o
   8  11  18      122.54      113.90     38.72 o
  -9  12  18      192.58      197.68     51.95 o
  -8  12  18        1.32       36.30     37.76 o
  -7  12  18     1081.64     1159.12     57.69 o
  -6  12  18      255.36      260.44     39.89 o
  -5  12  18        4.70      -20.29     28.89 o
  -4  12  18      261.91      208.54     35.94 o
  -3  12  18       37.04       66.38     43.00 o
  -2  12  18        9.26      -12.57     32.25 o
  -1  12  18      592.99      582.86     79.96 o
   0  12  18       87.70       87.23     37.95 o
   1  12  18        0.37        5.84     29.57 o
   2  12  18       97.89       86.44     35.15 o
   3  12  18      798.25      730.22     58.69 o
   4  12  18       48.05        2.26     36.68 o
   5  12  18      812.48      824.24     74.39 o
   6  12  18      324.11      343.22     52.52 o
   7  12  18      467.55      541.82     67.81 o
  -8  13  18      239.15      198.35     46.63 o
  -7  13  18        5.55       17.14     34.04 o
  -6  13  18      889.37     1016.51     57.83 o
  -5  13  18      385.84      405.27     45.08 o
  -4  13  18     1000.40     1088.33     68.63 o
  -3  13  18      297.35      271.57     46.91 o
  -2  13  18      103.79      146.06     42.90 o
  -1  13  18      366.42      332.77     48.15 o
   0  13  18      117.56       91.48     41.13 o
   1  13  18      929.89     1000.07     66.66 o
   2  13  18     1098.45     1079.27     67.21 o
   3  13  18      168.50      142.47     54.03 o
   4  13  18        1.15      -35.19     35.19 o
   5  13  18        1.84      -35.90     35.90 o
   6  13  18        5.56       -7.81     41.26 o
  -7  14  18        7.35        6.35     39.90 o
  -6  14  18      215.62      246.54     41.99 o
  -5  14  18      629.61      574.63     61.07 o
  -4  14  18       13.91      -36.95     38.45 o
  -3  14  18      495.23      509.83     57.29 o
  -2  14  18      423.65      510.60     56.65 o
  -1  14  18      401.54      316.13     51.84 o
   0  14  18      864.53      971.33     67.79 o
   1  14  18       20.57      -18.09     36.28 o
   2  14  18        4.07       -4.30     65.51 o
   3  14  18       18.81       29.93     52.82 o
   4  14  18      129.81      148.98     42.89 o
   5  14  18        3.79      -42.12     42.12 o
  -5  15  18      876.62      885.78     89.00 o
  -4  15  18      775.51      992.80    117.29 o
  -3  15  18      646.94      681.22     65.12 o
  -2  15  18      199.08      290.73     51.74 o
  -1  15  18       11.45       17.40     49.81 o
   0  15  18        1.99      -38.96     38.96 o
   1  15  18      289.38      286.65     60.87 o
   2  15  18       29.42      -45.36     45.36 o
   3  15  18        0.05      -32.06     48.58 o
   4  15  18       50.90       34.17     51.85 o
  -3  16  18       76.18       87.05     45.99 o
  -2  16  18       94.82       17.27     44.11 o
  -1  16  18      347.60      364.78     75.32 o
   0  16  18        6.57      -29.43     47.55 o
   1  16  18      337.67      324.16     70.03 o
   2  16  18       70.33       27.76     61.34 o
 -11   0  19     1386.32     1393.35     80.63 o
  -9   0  19      940.07     1059.86     56.25 o
  -7   0  19       94.31      100.38     36.38 o
  -5   0  19     8127.95     7974.86    145.80 o
  -3   0  19    28688.94    28353.09    433.56 o
  -1   0  19    14651.49    13654.68    276.13 o
   1   0  19     7729.63     6857.70    125.00 o
   3   0  19     1952.67     1904.97     82.20 o
   5   0  19      854.15      834.05     51.53 o
   7   0  19        0.59       26.80     35.67 o
   9   0  19     2061.75     2645.82    179.89 o
  11   0  19      425.05      595.40    107.06 o
 -12   1  19       37.90       66.64     29.92 o
 -11   1  19      149.63      123.40     27.97 o
 -10   1  19        8.22      -22.91     22.91 o
  -9   1  19       79.08      100.85     22.79 o
  -8   1  19      174.74      149.09     28.97 o
  -7   1  19      437.86      419.50     34.82 o
  -6   1  19       50.60       34.89     14.65 o
  -5   1  19     1011.65      889.77     28.99 o
  -4   1  19      476.30      425.57     22.99 o
  -3   1  19      218.37      218.84     19.78 o
  -2   1  19     1239.45     1319.13     47.71 o
  -1   1  19     1802.69     1598.70     40.74 o
   0   1  19       95.36      102.43     18.05 o
   1   1  19     1697.27     1536.88     41.21 o
   2   1  19       95.14      124.05     20.38 o
   3   1  19      365.21      380.65     27.60 o
   4   1  19     1424.36     1469.34     57.11 o
   5   1  19      730.49      682.86     59.92 o
   6   1  19     1345.85     1402.65     57.34 o
   7   1  19      368.29      333.84     33.86 o
   8   1  19      126.60      100.31     32.49 o
   9   1  19     1418.15     1346.77     95.51 o
  10   1  19       56.36       47.28     51.63 o
  11   1  19      145.88      181.53     59.10 o
 -12   2  19      477.48      434.68     41.31 o
 -11   2  19      400.01      350.28     32.71 o
 -10   2  19       31.28       25.73     24.10 o
  -9   2  19       61.65       56.20     25.40 o
  -8   2  19     2112.11     2096.48     66.93 o
  -7   2  19      396.46      369.36     29.52 o
  -6   2  19     1054.52      972.25     32.59 o
  -5   2  19      504.38      510.96     28.34 o
  -4   2  19    15943.17    16019.17    184.49 o
  -3   2  19     1429.31     1652.40     37.84 o
  -2   2  19     1437.41     1365.82     37.54 o
  -1   2  19     4810.89     4755.73     74.46 o
   0   2  19     2686.89     2453.41     62.32 o
   1   2  19     2366.51     2416.58     55.20 o
   2   2  19      161.83      130.08     21.07 o
   3   2  19     1530.11     1672.28     54.48 o
   4   2  19      210.67      201.42     26.99 o
   5   2  19      118.78      220.37     32.29 o
   6   2  19     1721.28     1740.86     68.43 o
   7   2  19      417.20      376.76     38.61 o
   8   2  19       93.92      151.22     36.63 o
   9   2  19      252.70      253.34     77.85 o
  10   2  19      310.38      228.77     59.45 o
  11   2  19      203.50      251.44     61.94 o
 -12   3  19       60.68       57.94     31.01 o
 -11   3  19       95.16       78.84     24.48 o
 -10   3  19       63.41       83.39     23.85 o
  -9   3  19      263.99      273.21     36.11 o
  -8   3  19        8.16      -25.62     25.62 o
  -7   3  19     2418.74     2419.10     62.48 o
  -6   3  19      239.04      308.89     26.20 o
  -5   3  19     2357.53     2214.12     44.64 o
  -4   3  19     4543.32     4737.47     68.57 o
  -3   3  19     1217.51     1199.25     37.88 o
  -2   3  19       84.30       85.91     17.15 o
  -1   3  19      191.69      206.57     21.62 o
   0   3  19     1333.98     1116.85     60.91 o
   1   3  19      339.53      340.55     31.50 o
   2   3  19     1424.88     1542.46     49.64 o
   3   3  19     1514.42     1467.21     61.22 o
   4   3  19        7.03      -15.18     20.44 o
   5   3  19        0.79       22.43     22.85 o
   6   3  19      532.39      517.13     46.66 o
   7   3  19       50.28       40.59     25.46 o
   8   3  19      813.04      770.80     56.25 o
   9   3  19      540.56      616.14     62.81 o
  10   3  19      557.60      517.96    147.46 o
  11   3  19       97.43      181.28     58.66 o
 -12   4  19      502.05      536.33     41.55 o
 -11   4  19      111.07      113.96     30.28 o
 -10   4  19      536.92      550.88     34.37 o
  -9   4  19       33.82        3.29     25.90 o
  -8   4  19       25.95       25.74     26.50 o
  -7   4  19       29.78       11.66     23.61 o
  -6   4  19     1517.62     1418.14     56.40 o
  -5   4  19      881.81      857.56     39.50 o
  -4   4  19     3360.19     3115.95     55.49 o
  -3   4  19      364.05      325.45     23.14 o
  -2   4  19    10001.13    10025.57    127.91 o
  -1   4  19      918.75      870.07     44.34 o
   0   4  19     9138.64     8689.65    125.66 o
   1   4  19     1635.64     1557.13     54.56 o
   2   4  19     2215.24     2017.33     56.88 o
   3   4  19     1574.22     1541.23     50.79 o
   4   4  19      790.16      812.57     51.54 o
   5   4  19       71.50       65.89     24.50 o
   6   4  19       51.65       22.33     23.36 o
   7   4  19     1445.11     1394.01     53.46 o
   8   4  19      196.47      189.12     38.48 o
   9   4  19       16.21       90.14     33.84 o
  10   4  19        7.86      -33.16     35.57 o
  11   4  19        2.20       15.82     39.52 o
 -12   5  19       50.36       11.39     28.18 o
 -11   5  19       95.43       60.24     38.16 o
 -10   5  19       10.76        8.13     21.51 o
  -9   5  19       83.42       36.39     39.85 o
  -8   5  19      239.94      263.35     33.88 o
  -7   5  19      171.28      250.77     28.29 o
  -6   5  19     1385.96     1444.76     47.99 o
  -5   5  19     1090.13     1174.06     55.26 o
  -4   5  19        7.89       -0.95     15.35 o
  -3   5  19      983.24      957.52     33.13 o
  -2   5  19       87.95       85.24     18.33 o
  -1   5  19      208.72      244.95     25.77 o
   0   5  19      259.32      254.98     24.37 o
   1   5  19      365.65      428.32     30.78 o
   2   5  19     2434.88     2480.22     69.55 o
   3   5  19        8.86       30.00     21.61 o
   4   5  19      120.03      152.72     27.21 o
   5   5  19        2.70       15.68     22.33 o
   6   5  19       15.96       22.90     25.03 o
   7   5  19       23.16       24.81     27.30 o
   8   5  19      337.89      326.46     39.81 o
   9   5  19       91.91       39.01     30.68 o
  10   5  19       14.27       -7.26     37.21 o
 -12   6  19       95.49      101.36     30.73 o
 -11   6  19      296.29      209.77     32.17 o
 -10   6  19      167.87      134.77     39.65 o
  -9   6  19       17.18       30.81     28.21 o
  -8   6  19       17.92       52.67     26.90 o
  -7   6  19     1446.70     1220.93     47.79 o
  -6   6  19      288.86      351.86     31.39 o
  -5   6  19        4.60      -12.05     21.88 o
  -4   6  19      820.72      884.94     38.95 o
  -3   6  19      333.68      258.55     25.31 o
  -2   6  19     3521.58     3526.84     73.79 o
  -1   6  19     2717.38     2310.47     59.66 o
   0   6  19     1747.13     1837.41     54.64 o
   1   6  19     2411.64     2177.96     59.83 o
   2   6  19     2593.78     2688.23     67.78 o
   3   6  19      292.03      334.82     39.68 o
   4   6  19     1295.30     1192.31     48.25 o
   5   6  19       14.48       24.64     23.25 o
   6   6  19     1316.25     1351.61     53.60 o
   7   6  19      408.82      385.85     44.34 o
   8   6  19     1126.05     1074.14     69.36 o
   9   6  19        3.61       20.68     30.26 o
  10   6  19        2.63       37.17     37.99 o
 -11   7  19      344.61      365.39    104.52 o
 -10   7  19      188.00      173.04     39.73 o
  -9   7  19      763.04      865.95     50.00 o
  -8   7  19      437.77      322.76     36.45 o
  -7   7  19      191.92      195.72     28.20 o
  -6   7  19      132.24      113.01     26.34 o
  -5   7  19      200.47      144.76     32.18 o
  -4   7  19      864.41      856.09     43.83 o
  -3   7  19     1653.13     1719.59     45.68 o
  -2   7  19      379.97      397.45     30.32 o
  -1   7  19      252.33      263.50     37.23 o
   0   7  19      111.57       72.60     22.47 o
   1   7  19       23.76       23.32     24.83 o
   2   7  19      223.92      173.31     27.81 o
   3   7  19      825.61      712.95     47.58 o
   4   7  19       99.73       86.86     26.92 o
   5   7  19      877.50      896.35     45.44 o
   6   7  19      307.12      284.67     41.45 o
   7   7  19       89.89       77.21     32.07 o
   8   7  19        2.09       30.09     30.82 o
   9   7  19       26.99        8.38     33.00 o
  10   7  19       41.58       97.33     42.94 o
 -11   8  19        3.06      -14.73     31.32 o
 -10   8  19       22.64       41.30     36.07 o
  -9   8  19      150.55      117.72    108.26 o
  -8   8  19       29.52       24.58     22.86 o
  -7   8  19      607.82      539.76     46.91 o
  -6   8  19      525.46      580.96     42.25 o
  -5   8  19       21.00       49.66     30.54 o
  -4   8  19     3933.65     3768.95     89.36 o
  -3   8  19     1921.25     2104.81     66.44 o
  -2   8  19      708.90      739.62     47.06 o
  -1   8  19      550.08      563.44     35.52 o
   0   8  19      473.89      516.90     39.62 o
   1   8  19     1077.42     1123.85     51.40 o
   2   8  19     1188.48     1060.60     60.37 o
   3   8  19     3730.49     3698.08     84.46 o
   4   8  19      423.71      437.51     36.84 o
   5   8  19      322.59      305.44     34.62 o
   6   8  19       85.18       61.36     32.06 o
   7   8  19      135.63      100.57     34.01 o
   8   8  19      118.54      117.42     40.60 o
   9   8  19        8.97      -30.00     30.00 o
 -10   9  19      243.75      225.96     83.69 o
  -9   9  19       10.48       17.53     39.22 o
  -8   9  19     1279.43     1285.86     71.18 o
  -7   9  19        1.25      -24.55     24.55 o
  -6   9  19      787.86      932.40     47.43 o
  -5   9  19       75.81      147.57     31.45 o
  -4   9  19     1852.20     1955.20     73.57 o
  -3   9  19      476.06      489.51     40.87 o
  -2   9  19     2861.86     2849.07     80.15 o
  -1   9  19        1.02      -23.60     23.60 o
   0   9  19      358.21      464.55     39.27 o
   1   9  19       86.89       46.67     26.66 o
   2   9  19      612.15      564.17     46.69 o
   3   9  19        3.10      -25.97     25.97 o
   4   9  19     1587.65     1561.60     58.40 o
   5   9  19      402.09      378.67     41.92 o
   6   9  19     1914.07     1875.12     72.35 o
   7   9  19       38.95       49.75     32.97 o
   8   9  19      131.35       86.87     36.03 o
   9   9  19      549.84      636.11     72.84 o
 -10  10  19        0.28      -15.89     51.62 o
  -9  10  19       73.49       78.23     64.25 o
  -8  10  19       77.63       18.41     29.94 o
  -7  10  19       18.63      -27.19     27.19 o
  -6  10  19        3.14       -9.21     28.56 o
  -5  10  19     1044.62     1109.91     52.98 o
  -4  10  19      712.06      659.27     45.46 o
  -3  10  19     1914.72     1922.81     93.92 o
  -2  10  19      972.39     1049.00     53.33 o
  -1  10  19     1278.55     1334.26     66.83 o
   0  10  19       51.87       37.21     27.77 o
   1  10  19      281.09      256.32     34.93 o
   2  10  19     2276.77     2265.90     74.08 o
   3  10  19        5.01      -27.39     27.39 o
   4  10  19      890.01      960.86     55.01 o
   5  10  19      312.19      301.71     46.43 o
   6  10  19       14.09       13.18     43.47 o
   7  10  19      187.73      164.19     43.32 o
   8  10  19      215.93      282.80     49.88 o
  -9  11  19       91.99      -36.21     40.93 o
  -8  11  19      492.23      624.64    101.28 o
  -7  11  19      339.65      266.51     38.23 o
  -6  11  19     3074.84     2954.62     85.64 o
  -5  11  19      772.55      816.46     50.09 o
  -4  11  19       29.16        2.81     30.51 o
  -3  11  19      551.75      675.22     58.54 o
  -2  11  19      476.41      384.25     48.55 o
  -1  11  19        1.18       -7.31     33.10 o
   0  11  19        6.60      -11.05     37.36 o
   1  11  19      229.28      159.53     35.35 o
   2  11  19      596.94      579.24     45.63 o
   3  11  19       40.50      -27.24     27.24 o
   4  11  19      516.73      532.66     53.35 o
   5  11  19      966.78      861.63     63.47 o
   6  11  19       57.73       84.02     39.85 o
   7  11  19        1.96       16.07     38.96 o
   8  11  19      379.71      384.79     59.61 o
  -8  12  19      455.57      444.61     70.61 o
  -7  12  19       12.12       48.84     34.31 o
  -6  12  19      437.93      592.97     48.46 o
  -5  12  19        2.02       32.84     31.44 o
  -4  12  19      797.63      822.87     53.23 o
  -3  12  19        2.92       14.12     36.08 o
  -2  12  19       10.99       43.18     37.11 o
  -1  12  19      397.15      405.37     95.23 o
   0  12  19      364.71      282.65     47.30 o
   1  12  19      372.58      335.66     49.91 o
   2  12  19      200.92      225.75     38.69 o
   3  12  19      251.26      244.86     54.97 o
   4  12  19       80.45       41.17     40.27 o
   5  12  19       73.29      120.40     43.18 o
   6  12  19      675.64      727.71     64.66 o
   7  12  19       94.89       69.58     48.68 o
  -7  13  19     2302.68     2598.97     88.88 o
  -6  13  19       13.10       14.06     34.07 o
  -5  13  19     3252.39     3418.66    113.57 o
  -4  13  19        9.01      -36.83     36.83 o
  -3  13  19        4.43      -34.58     34.58 o
  -2  13  19      282.82      358.25     51.88 o
  -1  13  19      124.20      122.33     42.06 o
   0  13  19      158.92      110.63     43.03 o
   1  13  19      706.98      625.23     61.97 o
   2  13  19       12.18       -6.55     48.74 o
   3  13  19     1740.84     1803.84    108.98 o
   4  13  19       24.79       13.86     39.11 o
   5  13  19      217.66      202.66     48.42 o
   6  13  19       38.33        3.90     39.99 o
  -6  14  19      207.44      180.56     49.81 o
  -5  14  19      468.12      546.19     61.23 o
  -4  14  19        5.61       -2.86     39.83 o
  -3  14  19        1.67      -42.94     42.94 o
  -2  14  19       89.87       45.61     41.70 o
  -1  14  19       57.33      -36.01     36.01 o
   0  14  19      181.07      142.65     45.31 o
   1  14  19      243.10      191.04     72.41 o
   2  14  19        1.88      -24.98     47.99 o
   3  14  19       60.17       33.50     49.57 o
   4  14  19        0.17       17.98     39.37 o
   5  14  19      325.53      396.44     93.01 o
  -5  15  19      335.41      426.40     58.57 o
  -4  15  19      137.13      161.97     49.81 o
  -3  15  19      271.07      180.48     48.41 o
  -2  15  19       25.72      -15.29     46.55 o
  -1  15  19       25.30      -39.17     39.17 o
   0  15  19       69.94       32.14     43.16 o
   1  15  19      176.34      195.18     59.35 o
   2  15  19      412.93      437.14     68.73 o
   3  15  19      515.81      389.71     78.09 o
  -2  16  19       17.96        3.52     54.75 o
  -1  16  19        0.72       -2.32     42.67 o
   0  16  19      197.06       71.86     52.42 o
 -12   0  20       29.33       13.39     43.10 o
 -10   0  20      103.94      120.79     34.86 o
  -8   0  20      197.30      289.79     73.91 o
  -6   0  20     6559.19     6643.97    128.11 o
  -4   0  20    13765.56    13794.13    231.46 o
  -2   0  20     7528.02     7726.32    148.11 o
   0   0  20     1077.37     1101.91     62.72 o
   2   0  20       19.41       -6.66     19.80 o
   4   0  20       50.34       63.03     28.46 o
   6   0  20      177.17      156.14     44.83 o
   8   0  20     2020.30     1924.56    179.64 o
  10   0  20     1004.41      779.68    117.14 o
 -12   1  20      112.43      140.83     34.09 o
 -11   1  20       15.04       17.81     25.30 o
 -10   1  20      182.60      156.03     28.32 o
  -9   1  20       82.54       88.75     32.61 o
  -8   1  20      114.52      131.92     28.91 o
  -7   1  20      521.14      560.60     38.94 o
  -6   1  20      419.39      431.80     25.12 o
  -5   1  20     1346.38     1300.84     35.72 o
  -4   1  20     1307.92     1477.92     38.66 o
  -3   1  20     1938.44     1842.08     43.06 o
  -2   1  20        6.62      -15.31     15.31 o
  -1   1  20      263.41      202.88     19.29 o
   0   1  20        5.52      -15.35     15.35 o
   1   1  20      878.18      759.48     31.72 o
   2   1  20      406.58      387.02     26.15 o
   3   1  20      777.49      746.34     37.97 o
   4   1  20      506.70      463.28     38.08 o
   5   1  20      592.54      592.54     38.77 o
   6   1  20        3.97       17.06     27.05 o
   7   1  20      827.28      844.32     50.81 o
   8   1  20     1097.97     1019.44     55.95 o
   9   1  20      113.54      177.57     54.13 o
  10   1  20       91.64      112.40     54.64 o
  11   1  20      134.47      164.89     60.00 o
 -12   2  20      187.07      254.71     44.86 o
 -11   2  20      632.37      647.84     73.26 o
 -10   2  20       31.83       18.43     35.02 o
  -9   2  20        2.41        2.46     29.35 o
  -8   2  20     2546.39     2463.29     83.95 o
  -7   2  20      346.19      427.04     51.99 o
  -6   2  20     4341.76     4283.82     80.93 o
  -5   2  20    16755.48    17147.45    196.30 o
  -4   2  20    17495.30    17613.63    201.84 o
  -3   2  20     4484.89     4782.10     70.36 o
  -2   2  20     9721.92     9547.00    124.15 o
  -1   2  20     4161.85     4116.31     74.67 o
   0   2  20     2995.82     2818.84     60.26 o
   1   2  20       47.87       50.59     18.66 o
   2   2  20       38.19       49.33     20.95 o
   3   2  20     1836.50     1812.19     69.37 o
   4   2  20     1303.84     1213.85     47.45 o
   5   2  20      640.63      640.72     38.81 o
   6   2  20     2441.78     2648.62     79.05 o
   7   2  20      557.02      556.98     50.91 o
   8   2  20     1670.93     1709.42     87.62 o
   9   2  20      948.87      882.01    116.44 o
  10   2  20     1260.30     1450.00    101.78 o
  11   2  20      119.03      175.04     61.45 o
 -12   3  20       21.79       30.62     30.48 o
 -11   3  20        0.84        1.59     28.74 o
 -10   3  20       68.47       80.48     32.76 o
  -9   3  20      194.28      272.03     37.85 o
  -8   3  20     1521.62     1570.62     67.16 o
  -7   3  20      215.13      283.75     28.41 o
  -6   3  20     1982.99     1970.90     53.87 o
  -5   3  20        5.34      -17.18     17.18 o
  -4   3  20      866.95      819.24     28.53 o
  -3   3  20      103.27       84.44     16.60 o
  -2   3  20      414.08      432.70     24.65 o
  -1   3  20       59.24       68.70     18.19 o
   0   3  20     1379.95     1275.84     61.67 o
   1   3  20      158.83      186.15     22.95 o
   2   3  20     1516.06     1415.62     48.84 o
   3   3  20      223.82      158.81     25.79 o
   4   3  20      228.40      174.33     27.98 o
   5   3  20     1296.62     1449.80     59.23 o
   6   3  20      120.76      138.24     31.46 o
   7   3  20      306.20      251.56     33.37 o
   8   3  20        1.40       24.48     31.29 o
   9   3  20      213.63      358.73     53.76 o
  10   3  20       16.47       30.91     50.32 o
 -12   4  20      210.90      312.96     40.05 o
 -11   4  20       74.56       33.30     28.53 o
 -10   4  20        2.85        1.80     35.92 o
  -9   4  20      237.00      336.80     43.79 o
  -8   4  20      708.37      696.82     47.36 o
  -7   4  20      738.54      819.46     40.08 o
  -6   4  20     1230.43     1258.85     48.19 o
  -5   4  20     4738.65     4910.86     81.17 o
  -4   4  20      360.63      366.85     23.09 o
  -3   4  20     6848.38     6837.50    101.90 o
  -2   4  20      391.23      315.04     22.80 o
  -1   4  20     3400.31     3520.70     83.36 o
   0   4  20      614.11      592.08     33.91 o
   1   4  20      692.23      649.63     33.09 o
   2   4  20     2508.43     2506.19     64.97 o
   3   4  20        0.21        6.32     21.41 o
   4   4  20     1639.08     1601.82     61.50 o
   5   4  20      808.78      779.28     42.39 o
   6   4  20       15.97       -6.74     23.86 o
   7   4  20     1011.78     1054.13     49.24 o
   8   4  20      156.30      155.44     37.47 o
   9   4  20      296.69      373.01     47.69 o
  10   4  20        6.81       47.27     61.79 o
 -12   5  20      272.46      318.25     37.24 o
 -11   5  20      198.58      193.04     48.84 o
 -10   5  20      257.75      348.97     40.08 o
  -9   5  20       32.09        5.96     27.55 o
  -8   5  20      209.52      153.77     43.95 o
  -7   5  20     3085.55     2856.76     71.44 o
  -6   5  20      804.42      771.56     36.56 o
  -5   5  20      135.03      149.23     26.83 o
  -4   5  20       11.28       -8.68     15.67 o
  -3   5  20      115.15       84.58     19.49 o
  -2   5  20     2100.50     1977.91     78.23 o
  -1   5  20       37.59       51.99     21.17 o
   0   5  20     2934.16     2767.80     66.73 o
   1   5  20     2307.80     2039.53     57.96 o
   2   5  20     3362.51     3316.99     76.37 o
   3   5  20        9.49       17.68     22.46 o
   4   5  20     2241.74     2359.35     65.94 o
   5   5  20     1917.43     1906.36     61.00 o
   6   5  20     1332.19     1389.57     54.89 o
   7   5  20      287.78      229.69     37.36 o
   8   5  20      375.29      269.24     43.96 o
   9   5  20       88.86      130.98     39.22 o
  10   5  20       43.93       97.00     43.86 o
 -11   6  20       29.90      101.06     45.39 o
 -10   6  20      386.90      381.90     51.68 o
  -9   6  20      600.67      520.11     41.91 o
  -8   6  20     1459.10     1472.01     64.30 o
  -7   6  20      921.89      940.70     44.21 o
  -6   6  20      154.63       99.82     23.61 o
  -5   6  20     1370.35     1199.88     49.34 o
  -4   6  20      149.17      203.97     40.88 o
  -3   6  20     7138.27     6943.51    104.99 o
  -2   6  20       13.12       -8.87     17.56 o
  -1   6  20     3133.42     2780.50     67.07 o
   0   6  20       14.98       -7.97     30.01 o
   1   6  20        5.09      -22.38     22.38 o
   2   6  20       54.08       44.17     23.88 o
   3   6  20       60.19       61.43     25.16 o
   4   6  20       25.35       46.60     25.66 o
   5   6  20      202.50      126.86     28.96 o
   6   6  20      608.75      581.60     41.94 o
   7   6  20     1563.52     1457.76     82.68 o
   8   6  20        4.11       25.92     39.11 o
   9   6  20      345.16      362.45     49.25 o
  10   6  20      201.44      255.61     52.57 o
 -11   7  20      382.13      380.30     50.98 o
 -10   7  20      632.40      628.71     72.08 o
  -9   7  20      743.22      875.62     50.28 o
  -8   7  20        0.33       10.05     29.40 o
  -7   7  20      216.09      185.57     26.13 o
  -6   7  20      145.42      198.18     29.26 o
  -5   7  20        1.81        7.76     29.01 o
  -4   7  20        9.82       35.32     25.45 o
  -3   7  20        0.95      -19.05     19.05 o
  -2   7  20       56.13       45.19     22.59 o
  -1   7  20     1702.27     1759.91     57.88 o
   0   7  20       27.87      -25.72     25.72 o
   1   7  20      403.05      441.59     38.47 o
   2   7  20     1540.50     1419.38     57.34 o
   3   7  20      874.12      967.83     51.04 o
   4   7  20     2518.74     2587.31     85.09 o
   5   7  20     1431.75     1485.98     56.83 o
   6   7  20      467.56      517.99     52.00 o
   7   7  20      222.34      193.88     36.50 o
   8   7  20       55.35       -9.90     37.74 o
   9   7  20       59.48       56.80     39.62 o
 -11   8  20       13.50       28.39     38.24 o
 -10   8  20      170.47      207.58     45.14 o
  -9   8  20      822.86      974.94    147.23 o
  -8   8  20     2416.95     2514.07     86.73 o
  -7   8  20      141.84      149.79     29.78 o
  -6   8  20      590.08      636.25     41.47 o
  -5   8  20      694.53      673.67     42.38 o
  -4   8  20     3016.78     3068.38     81.53 o
  -3   8  20      108.95       85.83     28.08 o
  -2   8  20      697.56      832.17     40.71 o
  -1   8  20      459.15      445.78     37.33 o
   0   8  20      668.78      619.61     42.49 o
   1   8  20      259.65      258.68     33.03 o
   2   8  20      250.01      241.17     35.00 o
   3   8  20     1566.50     1554.91     62.70 o
   4   8  20     1063.88     1035.29     61.69 o
   5   8  20      318.27      299.32     38.99 o
   6   8  20     1019.67     1012.36     58.34 o
   7   8  20        1.25      -13.30     34.95 o
   8   8  20      377.47      384.64     51.92 o
   9   8  20       51.46        8.34     38.62 o
 -10   9  20       17.49       26.32     39.00 o
  -9   9  20      486.05      467.24     57.14 o
  -8   9  20       52.18       69.66     28.90 o
  -7   9  20      353.51      257.93     33.63 o
  -6   9  20       80.74       93.61     29.13 o
  -5   9  20      151.92      149.56     31.54 o
  -4   9  20      246.93      181.15     34.51 o
  -3   9  20       48.01       80.62     31.19 o
  -2   9  20      105.03       88.07     30.33 o
  -1   9  20      153.41      175.25     32.55 o
   0   9  20        0.54       -2.18     25.04 o
   1   9  20     1054.81     1091.58     54.29 o
   2   9  20      624.39      630.05     44.88 o
   3   9  20     4335.11     4491.60    107.90 o
   4   9  20      129.94      181.59     35.98 o
   5   9  20     2959.24     3065.91    135.42 o
   6   9  20       24.01       -7.76     47.21 o
   7   9  20       56.27        5.43     37.99 o
   8   9  20      618.82      672.07     62.15 o
   9   9  20       13.85        2.19     53.22 o
  -9  10  20      247.17      255.89     71.12 o
  -8  10  20       19.07       21.22     33.59 o
  -7  10  20      434.65      396.25     44.17 o
  -6  10  20      639.92      487.60     41.98 o
  -5  10  20      485.93      558.10     52.29 o
  -4  10  20      230.88      149.17     34.26 o
  -3  10  20       18.67       24.33     29.05 o
  -2  10  20       53.12       16.59     34.75 o
  -1  10  20       93.51      153.19     41.22 o
   0  10  20     1173.08     1291.22     58.00 o
   1  10  20      502.36      528.35     53.76 o
   2  10  20      191.31      171.07     34.62 o
   3  10  20       57.82       43.08     31.07 o
   4  10  20      341.03      355.50     48.28 o
   5  10  20       68.68       42.18     42.28 o
   6  10  20       20.02       78.27     41.18 o
   7  10  20        4.82      -30.29     45.87 o
   8  10  20       22.20       41.76     41.95 o
  -9  11  20      141.74      111.36     50.54 o
  -8  11  20      180.59      191.59     47.84 o
  -7  11  20      622.40      548.58     45.79 o
  -6  11  20      350.77      347.97     42.04 o
  -5  11  20        0.58       16.76     37.31 o
  -4  11  20        1.04       23.30     29.95 o
  -3  11  20      663.65      705.22    102.93 o
  -2  11  20       12.75       14.32     34.70 o
  -1  11  20      728.49      744.73     56.97 o
   0  11  20     1756.44     1816.08     80.91 o
   1  11  20     3015.81     3009.69     88.03 o
   2  11  20     1907.03     2181.21     76.27 o
   3  11  20     1335.68     1280.11     69.09 o
   4  11  20     2421.00     2708.70     99.27 o
   5  11  20        5.99      -31.89     37.23 o
   6  11  20       88.47      148.41     64.26 o
   7  11  20      341.59      249.17     50.25 o
  -8  12  20       18.60      -11.39     43.59 o
  -7  12  20      302.97      317.15     53.84 o
  -6  12  20      683.49      700.40     51.17 o
  -5  12  20     1511.82     1575.72     68.48 o
  -4  12  20        3.80        7.74     38.50 o
  -3  12  20      302.06      345.40     49.72 o
  -2  12  20        0.50       -7.19     35.95 o
  -1  12  20     1541.59     1580.64     82.15 o
   0  12  20      157.52       86.35     41.59 o
   1  12  20       59.59       67.62     39.51 o
   2  12  20        1.60        8.69     30.48 o
   3  12  20      144.13       15.06     43.19 o
   4  12  20       13.66      -10.99     35.06 o
   5  12  20       73.06       67.56     42.64 o
   6  12  20      283.27      316.24     54.45 o
  -7  13  20        0.61       69.65     36.43 o
  -6  13  20      241.34      268.66     48.59 o
  -5  13  20       96.45      128.98     46.15 o
  -4  13  20        8.25       -2.43     40.11 o
  -3  13  20      146.54      161.07     72.66 o
  -2  13  20      321.58      299.01     55.18 o
  -1  13  20       47.02       77.07     51.15 o
   0  13  20     2896.98     3069.64    107.62 o
   1  13  20        1.03       60.35     42.35 o
   2  13  20     2805.99     2736.01    121.69 o
   3  13  20       74.52      151.67     44.61 o
   4  13  20      425.04      512.38     62.58 o
   5  13  20        0.09       15.35     41.74 o
  -6  14  20      400.93      464.69     60.39 o
  -5  14  20       56.83       53.97     44.91 o
  -4  14  20        7.33      -39.34     39.34 o
  -3  14  20       48.27       46.11     42.18 o
  -2  14  20       14.09       -9.29     39.04 o
  -1  14  20      107.84        9.33     57.52 o
   0  14  20       65.02       18.49     41.71 o
   1  14  20       81.94       47.35     63.93 o
   2  14  20      174.44      179.89     55.83 o
   3  14  20        0.79      -14.40     47.70 o
   4  14  20       29.87      -23.71     60.68 o
  -4  15  20       30.88       -3.47     45.13 o
  -3  15  20        4.02      -39.25     39.25 o
  -2  15  20      368.63      300.94     54.74 o
  -1  15  20       24.97       50.07     45.11 o
   0  15  20      297.91      229.32     60.00 o
   1  15  20      670.45      752.09    181.01 o
   2  15  20      745.65      710.45    110.87 o
 -11   0  21      398.60      393.71     81.28 o
  -9   0  21     1426.20     1413.53     87.05 o
  -7   0  21     4939.20     4856.78    156.57 o
  -5   0  21     5751.18     5856.37    120.19 o
  -3   0  21     4470.93     3949.90     94.91 o
  -1   0  21     1359.83     1339.43    132.42 o
   1   0  21     6160.64     5933.08    149.59 o
   3   0  21    12545.22    12321.46    266.58 o
   5   0  21     2627.29     2389.81     99.29 o
   7   0  21     3012.22     2904.86    112.59 o
   9   0  21      533.40      471.86    102.12 o
 -12   1  21      216.79      237.16     37.12 o
 -11   1  21      636.97      640.74     58.34 o
 -10   1  21       97.34      134.45     37.34 o
  -9   1  21      394.78      430.47     38.50 o
  -8   1  21        0.74       -1.32     24.81 o
  -7   1  21     1739.96     1830.81     64.83 o
  -6   1  21       61.07       20.17     18.82 o
  -5   1  21     1922.04     1851.83     43.29 o
  -4   1  21      778.54      702.23     28.73 o
  -3   1  21     1318.66     1212.20     36.40 o
  -2   1  21      735.76      702.78     33.30 o
  -1   1  21        0.07        4.45     15.05 o
   0   1  21      204.68      214.29     21.75 o
   1   1  21       29.11       26.35     19.42 o
   2   1  21      133.26      197.32     27.46 o
   3   1  21      940.91      901.70     43.29 o
   4   1  21      603.39      686.91     40.73 o
   5   1  21      231.36      175.14     32.83 o
   6   1  21      252.79      264.53     37.19 o
   7   1  21      196.44      205.99     36.35 o
   8   1  21      109.05      106.00     33.11 o
   9   1  21      214.69      226.12     56.44 o
  10   1  21        3.52       37.20     50.45 o
 -12   2  21      377.74      392.40     42.64 o
 -11   2  21       96.41      107.07     41.91 o
 -10   2  21       65.68       -2.30     30.92 o
  -9   2  21      566.73      580.00     47.94 o
  -8   2  21      968.57      874.31     47.29 o
  -7   2  21       85.66      158.80     40.18 o
  -6   2  21      521.83      508.49     39.70 o
  -5   2  21     8058.34     7890.00    105.97 o
  -4   2  21     1223.14     1342.48     38.48 o
  -3   2  21     2370.22     2440.39     51.21 o
  -2   2  21      356.88      412.97     25.61 o
  -1   2  21      508.09      532.73     26.10 o
   0   2  21      194.41      146.08     21.64 o
   1   2  21      563.91      526.94     37.75 o
   2   2  21     4802.06     4833.25    104.35 o
   3   2  21      359.39      327.98     34.74 o
   4   2  21     1054.31     1263.14     55.15 o
   5   2  21      783.08      815.23     48.80 o
   6   2  21      575.14      582.28     44.11 o
   7   2  21       66.31       24.07     32.84 o
   8   2  21      107.54       90.04     37.52 o
   9   2  21        9.51       39.37     49.92 o
  10   2  21      100.72      133.45     55.67 o
 -12   3  21       13.62       72.89     47.38 o
 -11   3  21        3.55      -18.02     36.84 o
 -10   3  21       62.21       61.70     50.01 o
  -9   3  21      788.82      713.04     53.59 o
  -8   3  21      819.55      724.49     50.48 o
  -7   3  21      446.07      480.03     50.01 o
  -6   3  21     1258.20     1351.42     49.96 o
  -5   3  21      317.31      303.86     24.80 o
  -4   3  21      420.86      346.55     22.53 o
  -3   3  21      457.99      490.25     24.50 o
  -2   3  21      752.68      702.62     31.91 o
  -1   3  21     6651.96     6411.10    117.94 o
   0   3  21       40.04       47.58     19.81 o
   1   3  21     4578.16     4272.88     96.05 o
   2   3  21      924.96      953.62     47.01 o
   3   3  21       40.01       34.95     25.25 o
   4   3  21      262.64      290.94     44.73 o
   5   3  21       42.30       16.55     27.10 o
   6   3  21      537.85      535.78     43.55 o
   7   3  21       71.32       81.97     31.77 o
   8   3  21      146.02      174.58     44.19 o
   9   3  21        0.86        1.74     32.91 o
  10   3  21        4.45       26.12     40.04 o
 -12   4  21      315.53      281.19     56.66 o
 -11   4  21       53.98       57.63     54.09 o
 -10   4  21     1031.86      968.26     56.32 o
  -9   4  21       79.88      110.38     33.96 o
  -8   4  21      461.32      435.73     43.41 o
  -7   4  21      209.32      222.89     29.41 o
  -6   4  21     1091.73     1154.15     47.32 o
  -5   4  21     3589.01     3395.71     73.65 o
  -4   4  21     1611.09     1513.44     48.67 o
  -3   4  21      978.04     1040.11     36.47 o
  -2   4  21       23.45       10.17     17.55 o
  -1   4  21      333.30      370.21     27.34 o
   0   4  21      497.31      440.23     31.59 o
   1   4  21     1408.20     1423.15     55.38 o
   2   4  21     2131.05     2196.17     71.57 o
   3   4  21      133.35      129.93     29.21 o
   4   4  21     5626.54     5591.16    119.43 o
   5   4  21      450.14      443.91     40.61 o
   6   4  21     2816.47     2889.38    117.17 o
   7   4  21       29.18       22.11     32.92 o
   8   4  21      358.85      340.96     47.32 o
   9   4  21      117.85      124.76     39.39 o
  10   4  21      143.74      174.14     46.53 o
 -11   5  21       14.20      -34.85     49.14 o
 -10   5  21      579.68      732.80     50.59 o
  -9   5  21        1.66      -32.62     38.31 o
  -8   5  21     1055.62     1127.06     58.70 o
  -7   5  21      388.15      309.82     32.44 o
  -6   5  21      275.64      192.64     29.31 o
  -5   5  21      771.15      819.92     38.31 o
  -4   5  21       77.15       91.73     21.89 o
  -3   5  21       45.99       24.90     17.69 o
  -2   5  21     1424.27     1244.08     41.83 o
  -1   5  21      445.40      362.99     30.30 o
   0   5  21     4063.14     4141.87     94.86 o
   1   5  21      581.39      561.06     40.67 o
   2   5  21      845.75      809.37     46.50 o
   3   5  21       23.57       23.42     25.79 o
   4   5  21     2105.62     2063.82     70.25 o
   5   5  21      622.38      571.09     61.20 o
   6   5  21       70.64       57.29     37.36 o
   7   5  21        8.96       16.65     33.73 o
   8   5  21      280.77      264.36     50.21 o
   9   5  21       58.31       40.06     36.71 o
  10   5  21        9.85       -5.78     39.85 o
 -11   6  21      346.19      388.96     76.52 o
 -10   6  21      219.00      303.39     53.37 o
  -9   6  21     1186.31     1164.20     59.82 o
  -8   6  21       12.58      -21.68     28.23 o
  -7   6  21       30.17       27.99     28.81 o
  -6   6  21      210.25      193.58     27.08 o
  -5   6  21      338.49      323.73     32.58 o
  -4   6  21     1132.99     1100.69     55.82 o
  -3   6  21       36.38       64.37     21.76 o
  -2   6  21       30.32       31.30     19.15 o
  -1   6  21     1366.14     1538.27     51.17 o
   0   6  21      236.12      240.29     31.18 o
   1   6  21        2.38      -11.24     24.24 o
   2   6  21      670.15      606.02     42.71 o
   3   6  21      236.80      209.46     34.11 o
   4   6  21     2025.81     1920.66     68.40 o
   5   6  21      995.30      975.64     81.80 o
   6   6  21      529.98      638.54     48.60 o
   7   6  21        2.52       23.76     33.25 o
   8   6  21      409.77      281.89     75.42 o
   9   6  21      237.01      184.68     44.68 o
 -11   7  21        1.39       27.66     42.09 o
 -10   7  21      327.00      274.14     51.00 o
  -9   7  21      217.45      230.47     37.45 o
  -8   7  21      133.67      122.44     45.94 o
  -7   7  21       13.80       17.14     22.35 o
  -6   7  21       55.98       97.74     27.36 o
  -5   7  21      745.81      738.22     43.36 o
  -4   7  21      406.80      355.54     35.20 o
  -3   7  21     2504.28     2281.11     70.34 o
  -2   7  21      765.34      708.58     38.12 o
  -1   7  21      324.41      353.33     35.52 o
   0   7  21      332.16      283.01     34.05 o
   1   7  21       47.74       32.67     27.29 o
   2   7  21     1902.08     1740.05     64.65 o
   3   7  21      558.74      610.64     54.43 o
   4   7  21       72.43       40.24     34.79 o
   5   7  21        2.35      -22.74     29.53 o
   6   7  21        6.76      -45.88     45.88 o
   7   7  21       43.19      -13.68     34.32 o
   8   7  21       18.41       25.96     37.66 o
   9   7  21       16.18      -29.09     35.74 o
 -10   8  21      168.11       68.62     43.54 o
  -9   8  21     1119.66     1009.10     73.13 o
  -8   8  21       57.80       27.35     40.63 o
  -7   8  21      369.80      318.01     35.44 o
  -6   8  21      664.00      749.79     44.55 o
  -5   8  21     1064.19     1016.66     59.39 o
  -4   8  21     1556.76     1670.67     62.83 o
  -3   8  21       17.99       28.03     27.80 o
  -2   8  21     4968.72     5054.28    130.68 o
  -1   8  21     1685.57     1436.35     57.94 o
   0   8  21       11.80      -24.41     24.41 o
   1   8  21        3.48       11.49     26.86 o
   2   8  21     2026.09     1914.89     68.86 o
   3   8  21      980.36      993.64     54.09 o
   4   8  21        0.21       25.20     31.12 o
   5   8  21     1501.11     1484.09     65.46 o
   6   8  21      320.12      356.94     49.58 o
   7   8  21      179.50      144.05     61.31 o
   8   8  21      377.42      294.16     50.26 o
   9   8  21      364.90      340.30     52.24 o
 -10   9  21      111.35       75.70     45.00 o
  -9   9  21       67.66       70.03     46.46 o
  -8   9  21        2.19       24.83     37.64 o
  -7   9  21      405.16      544.10     54.35 o
  -6   9  21      365.48      331.12     55.06 o
  -5   9  21      258.87      327.36     37.21 o
  -4   9  21     3039.44     2945.61     85.10 o
  -3   9  21      733.19      681.61     52.00 o
  -2   9  21     2315.53     2127.84     89.01 o
  -1   9  21        0.25       -5.71     25.84 o
   0   9  21      154.26      107.50     31.77 o
   1   9  21      281.91      246.99     35.25 o
   2   9  21      864.96      833.59     62.37 o
   3   9  21      939.23      927.12     73.07 o
   4   9  21      265.21      187.26     37.63 o
   5   9  21        0.06       22.54     36.65 o
   6   9  21       57.69       95.81     40.42 o
   7   9  21       61.98       70.54     39.37 o
   8   9  21      250.21      380.59     57.70 o
  -9  10  21        9.30      -35.27     43.50 o
  -8  10  21      237.84      199.68     42.73 o
  -7  10  21      258.11      323.38     40.21 o
  -6  10  21       47.33       35.70     31.33 o
  -5  10  21      285.76      305.84     39.81 o
  -4  10  21        0.42      -27.62     27.62 o
  -3  10  21        8.15      -26.32     32.21 o
  -2  10  21      469.49      489.43     50.73 o
  -1  10  21      130.27       87.81     39.70 o
   0  10  21      199.12      204.22     35.64 o
   1  10  21      136.68      137.72     34.65 o
   2  10  21      453.80      455.25     43.79 o
   3  10  21      371.93      403.95     44.40 o
   4  10  21      761.32      675.15     58.66 o
   5  10  21      597.12      653.00     72.82 o
   6  10  21      323.73      237.11     48.61 o
   7  10  21      637.64      678.98     63.90 o
   8  10  21      174.10      100.05     44.58 o
  -8  11  21        2.68      -37.44     47.78 o
  -7  11  21        2.95      -29.38     29.38 o
  -6  11  21      751.20      797.98     66.10 o
  -5  11  21       81.26       66.32     32.16 o
  -4  11  21      211.88      240.54     45.40 o
  -3  11  21      893.40      822.76     61.03 o
  -2  11  21      798.80      855.85     77.54 o
  -1  11  21      313.93      264.27     45.78 o
   0  11  21     2039.59     2210.76    143.30 o
   1  11  21      652.54      660.33     49.76 o
   2  11  21      405.79      412.41     52.28 o
   3  11  21      319.19      302.42     40.66 o
   4  11  21       41.88       30.17     42.37 o
   5  11  21        1.25       -4.02     39.88 o
   6  11  21       55.11      114.56     73.26 o
   7  11  21      116.81      122.27     74.85 o
  -8  12  21       15.94        1.83     53.36 o
  -7  12  21        8.75       28.48     42.33 o
  -6  12  21        2.46      -29.12     42.25 o
  -5  12  21      149.04      271.67     49.79 o
  -4  12  21      492.49      405.58     75.07 o
  -3  12  21        3.24      -34.41     34.41 o
  -2  12  21       25.34       34.45     39.36 o
  -1  12  21      538.87      778.97     62.93 o
   0  12  21      188.17      192.63     45.97 o
   1  12  21      454.64      473.49     55.65 o
   2  12  21      906.57      888.92     57.14 o
   3  12  21       95.70       74.50     40.63 o
   4  12  21        2.14       29.45     44.76 o
   5  12  21      165.23      207.63     48.10 o
   6  12  21      106.72      142.39     47.38 o
  -7  13  21      154.82       97.90     38.14 o
  -6  13  21        2.07        2.01     39.93 o
  -5  13  21      700.53      761.88     67.04 o
  -4  13  21        0.19      -39.09     39.09 o
  -3  13  21     1043.90     1173.99    114.93 o
  -2  13  21       15.30       -2.91     41.34 o
  -1  13  21     2919.86     3081.74    195.82 o
   0  13  21      107.47      142.04     54.75 o
   1  13  21     2655.79     2458.14    146.80 o
   2  13  21       90.48      131.14     53.93 o
   3  13  21      297.71      327.42     53.29 o
   4  13  21      136.12       73.50     43.08 o
   5  13  21        8.80       -4.84     41.11 o
  -5  14  21        5.50      -18.23     43.75 o
  -4  14  21       12.83       44.21     41.91 o
  -3  14  21      112.18      121.10     49.23 o
  -2  14  21      210.91      251.24     51.39 o
  -1  14  21       67.47      164.58     48.31 o
   0  14  21       85.33       28.40     68.93 o
   1  14  21      176.18       64.77     63.60 o
   2  14  21        3.41      -19.56     47.49 o
   3  14  21      161.97      144.34     59.07 o
   4  14  21      105.57      113.79     58.46 o
  -3  15  21      637.56      736.70     71.09 o
  -2  15  21      277.75      241.75     58.78 o
  -1  15  21      555.41      640.00     76.12 o
   0  15  21      105.80      242.48     63.10 o
   1  15  21      150.67      111.00     68.07 o
 -12   0  22      181.00      283.18     76.70 o
 -10   0  22      129.51      158.20     45.38 o
  -8   0  22       12.63      -12.89     37.91 o
  -6   0  22        0.59       -6.03     25.95 o
  -4   0  22      118.79       90.78     27.17 o
  -2   0  22     3844.32     3707.37     93.85 o
   0   0  22     5788.14     5311.39    139.60 o
   2   0  22     2251.24     2131.18     76.41 o
   4   0  22     5193.93     4879.06    156.91 o
   6   0  22     2168.91     2353.66    107.46 o
   8   0  22      180.71      115.25     54.88 o
  10   0  22      331.25      208.91     89.79 o
 -12   1  22      849.79     1225.86     81.88 o
 -11   1  22       63.17       55.76     36.26 o
 -10   1  22     1174.05     1249.58     79.14 o
  -9   1  22      350.59      312.31     42.35 o
  -8   1  22      771.47      814.36     47.15 o
  -7   1  22     2110.29     2234.32     73.11 o
  -6   1  22      136.32      160.01     23.70 o
  -5   1  22      809.57      805.45     30.75 o
  -4   1  22      306.15      253.19     22.51 o
  -3   1  22       84.01       72.61     18.86 o
  -2   1  22       25.76       28.96     17.31 o
  -1   1  22     1667.94     1747.27     55.12 o
   0   1  22     2067.41     1847.06     67.18 o
   1   1  22      479.60      483.83     31.76 o
   2   1  22     3087.40     3029.96     69.12 o
   3   1  22       60.31      118.35     26.98 o
   4   1  22        3.52       44.29     25.16 o
   5   1  22        5.30       -3.81     28.99 o
   6   1  22      264.91      239.56     44.92 o
   7   1  22     1916.34     1901.52     73.22 o
   8   1  22      362.07      237.20     42.95 o
   9   1  22      192.60      199.45     67.37 o
  10   1  22       16.78       51.82     52.26 o
 -12   2  22      264.73      293.82     44.75 o
 -11   2  22      122.01       85.39     37.91 o
 -10   2  22      164.46      214.65     41.35 o
  -9   2  22      241.56      276.77     44.53 o
  -8   2  22       44.70       16.99     29.80 o
  -7   2  22        0.40        4.52     33.92 o
  -6   2  22      157.39      169.02     24.94 o
  -5   2  22     2914.06     2906.86     61.17 o
  -4   2  22      303.69      306.68     23.41 o
  -3   2  22     3140.06     3145.38     60.16 o
  -2   2  22     1340.41     1340.01     40.21 o
  -1   2  22     2273.48     2309.81     53.35 o
   0   2  22     3798.12     3704.25     74.40 o
   1   2  22     4804.09     4641.59     92.84 o
   2   2  22     2982.80     2885.88     78.60 o
   3   2  22     1810.32     1620.19     95.70 o
   4   2  22     2972.57     3073.68     86.30 o
   5   2  22     2997.47     2894.14    118.04 o
   6   2  22        2.81      -27.82     27.82 o
   7   2  22      177.28      234.04     42.95 o
   8   2  22      166.58      227.03     43.36 o
   9   2  22      279.32      140.16     56.79 o
  10   2  22        0.27      -52.89     61.90 o
 -11   3  22     1248.99     1452.19     69.65 o
 -10   3  22      353.81      407.53     45.80 o
  -9   3  22     1561.87     1787.96     79.14 o
  -8   3  22      280.27      241.31     41.07 o
  -7   3  22      735.09      752.04     59.88 o
  -6   3  22      339.20      302.11     31.25 o
  -5   3  22     1000.10      948.87     44.71 o
  -4   3  22     4017.77     3991.81     72.81 o
  -3   3  22     1937.27     1773.29     45.90 o
  -2   3  22     2623.16     2689.48     56.03 o
  -1   3  22     1948.49     1929.02     79.85 o
   0   3  22     2834.62     2854.33     68.88 o
   1   3  22     2247.80     2008.94     65.49 o
   2   3  22        7.66       27.46     24.91 o
   3   3  22       85.61       66.39     28.13 o
   4   3  22      938.46      967.81     51.56 o
   5   3  22      916.81      874.64     50.80 o
   6   3  22      427.14      471.24     44.55 o
   7   3  22      241.30      185.68     36.02 o
   8   3  22      345.90      319.37     45.56 o
   9   3  22       63.90       51.13     41.02 o
  10   3  22       41.18      122.01     46.02 o
 -11   4  22      119.16       72.24     49.04 o
 -10   4  22       64.77       79.54     38.11 o
  -9   4  22        4.29      -26.85     31.06 o
  -8   4  22        2.76       -3.51     30.46 o
  -7   4  22      198.26      276.70     40.06 o
  -6   4  22      318.82      339.69     34.60 o
  -5   4  22      324.33      262.45     30.79 o
  -4   4  22      654.70      628.77     29.13 o
  -3   4  22      731.71      772.55     33.41 o
  -2   4  22       72.37       25.03     18.76 o
  -1   4  22      765.74      724.58     46.19 o
   0   4  22      118.89       79.36     27.99 o
   1   4  22     1914.81     1787.44     73.32 o
   2   4  22        0.31       -6.92     28.27 o
   3   4  22     2749.54     2627.89     77.90 o
   4   4  22      632.32      583.36     44.69 o
   5   4  22      176.10      161.57     33.83 o
   6   4  22      254.26      305.18     38.98 o
   7   4  22        9.82       59.83     35.32 o
   8   4  22        8.60       21.91     35.71 o
   9   4  22      135.51      158.32     42.19 o
  10   4  22       12.63       20.83     40.40 o
 -11   5  22      417.27      432.83     78.74 o
 -10   5  22      258.30      302.31     41.44 o
  -9   5  22      222.17      124.83     50.38 o
  -8   5  22       62.79       65.98     34.35 o
  -7   5  22      105.03      105.89     50.79 o
  -6   5  22       28.15       60.48     25.00 o
  -5   5  22     1014.79      898.50     40.97 o
  -4   5  22      392.50      480.87     49.66 o
  -3   5  22      995.59     1027.72     37.87 o
  -2   5  22     1295.01     1275.02     42.90 o
  -1   5  22     2857.91     2676.57     61.78 o
   0   5  22      871.03      795.92     62.66 o
   1   5  22      533.36      494.54     39.40 o
   2   5  22      376.76      496.95     46.39 o
   3   5  22       99.69       31.19     41.15 o
   4   5  22      895.70      748.51     48.66 o
   5   5  22      396.90      317.83     39.66 o
   6   5  22      938.16      748.93     51.16 o
   7   5  22      311.52      253.79     44.58 o
   8   5  22      109.68      164.31     41.80 o
   9   5  22        8.73       30.42     37.15 o
 -11   6  22       86.30      108.39     48.81 o
 -10   6  22       84.62      127.58     47.87 o
  -9   6  22      122.05      173.63     37.47 o
  -8   6  22       29.45        2.76     34.61 o
  -7   6  22      347.19      342.90     34.25 o
  -6   6  22       32.00      -11.92     21.24 o
  -5   6  22      596.93      572.10     39.32 o
  -4   6  22      777.79      803.50     45.01 o
  -3   6  22       10.69       21.05     21.93 o
  -2   6  22     4365.13     4305.67     80.47 o
  -1   6  22      301.49      315.37     34.24 o
   0   6  22     1734.21     1548.74     59.39 o
   1   6  22      504.00      464.63     39.28 o
   2   6  22      900.69      784.60     47.78 o
   3   6  22     3430.46     3364.74     91.97 o
   4   6  22      219.16      231.93     36.40 o
   5   6  22     1258.19     1229.18     60.04 o
   6   6  22       56.91       19.07     30.67 o
   7   6  22      111.93      125.17     40.34 o
   8   6  22      365.00      404.51     53.06 o
   9   6  22      107.74       39.73     39.96 o
 -10   7  22      704.26      683.64     87.84 o
  -9   7  22       26.45       41.77     33.06 o
[truncated: 105,306 more chars]
